# Supplementary material for: Identification of TTAGGG-binding proteins in Neurospora crassa, a fungus with vertebrate-like telomere repeats
Source: BMC Genomics. 2015 Nov 17;16:965. doi: 10.1186/s12864-015-2158-0 (PMC4650311; doi:10.1186/s12864-015-2158-0)
Supplement: Additional file 1: Table S1. — MaxQuant output table containing protein identification and LFQ quantification data for the neurospora telomere pull-downs. Table S2. Sequence of the cloned coding sequences from N. crassa by cDNA synthesis of its mRNA. Table S3. Primers used in this study. (XLSX 126 kb) [file 12864_2015_2158_MOESM1_ESM.xlsx]

## Sheet: NC_LFQanalysis
Table S1: MaxQuant output table containing protein identification and LFQ quantification data for the neurospora telomere pull-downs.
Protein IDs	Majority protein IDs	LFQ intensity cont1	LFQ intensity cont2	LFQ intensity cont3	LFQ intensity cont4	LFQ intensity telo1	LFQ intensity telo2	LFQ intensity telo3	LFQ intensity telo4	PEP	-Log t-test p value	t-test Difference
NCU11333	NCU11333	18.8373	21.0959	22.259	20.7265	27.7271	28.5296	26.5441	26.9494	1.0623e-100	3.70146	-6.70785
NCU02182	NCU02182	21.2868	20.8501	21.8748	21.1403	27.7249	27.8428	28.0886	28.1378	1.6391e-160	6.87093	-6.66057
NCU02404	NCU02404	26.283	26.3198	26.7883	26.4177	32.9058	32.9008	33.1571	33.3447	0	7.91336	-6.62488
NCU03830	NCU03830	21.081	21.3884	18.6188	21.2276	26.1419	27.7455	27.0974	27.6304	9.242e-59	3.90901	-6.57485
NCU02644	NCU02644	20.788	20.6705	20.955	21.3794	26.9945	26.838	27.148	26.9997	1.756e-155	7.52024	-6.04682
NCU01991	NCU01991	21.5687	21.7007	21.4613	20.5571	25.7285	28.0342	26.7503	27.7263	1.3531e-220	4.20026	-5.73789
NCU07735	NCU07735	25.8107	25.1997	25.8896	25.6533	29.5773	30.5354	30.8265	30.6988	0	5.21871	-4.77119
NCU03416	NCU03416	21.0962	21.212	20.0542	20.6011	25.4143	24.9436	24.9568	25.1853	6.8645e-158	5.30453	-4.38412
NCU07846	NCU07846	21.3249	20.8263	21.2373	19.6529	23.9131	24.9306	24.6973	24.5014	7.8406e-40	3.83329	-3.75026
NCU05750	NCU05750	21.6266	21.3818	21.5406	21.4203	24.5389	25.5123	24.0215	23.3915	3.9068e-11	3.14939	-2.87374
NCU05718	NCU05718	20.0186	21.1059	21.5067	20.7796	23.5098	23.6395	23.4162	23.3889	1.1828e-62	3.75965	-2.63594
NCU09869	NCU09869	32.0536	31.6769	21.497	20.6606	31.132	32.0054	21.2085	31.8105	0.00035417	0.258355	-2.56709
NCU01145	NCU01145	20.8094	23.8795	20.7548	22.2075	21.1193	23.8214	26.0226	26.3793	8.9363e-54	0.858604	-2.42289
NCU06623	NCU06623	20.03	23.4301	23.2489	23.2369	24.0822	24.6601	24.9315	25.1375	1.6881e-11	1.3928	-2.21636
NCU02049	NCU02049	30.2299	30.602	21.7364	30.4094	30.4982	30.5236	30.0405	30.6465	6.9229e-05	0.450665	-2.18278
NCU01550	NCU01550	23.8428	21.488	24.3968	21.1305	26.6182	23.905	24.5795	24.4536	2.6656e-10	1.11992	-2.1746
NCU00164	NCU00164	24.1046	24.4247	23.5099	24.4958	25.9682	26.2998	26.0791	25.9307	9.099e-143	3.71604	-1.93571
NCU01248	NCU01248	21.3759	21.0588	20.4507	23.2034	23.5958	23.2864	23.3542	23.3273	1.5969e-11	1.69374	-1.86878
NCU07773	NCU07773	21.2343	20.5891	21.5645	21.089	23.4397	23.7382	22.1973	22.4618	1.9425e-10	2.31102	-1.84003
NCU01791	NCU01791	19.495	24.288	21.5547	21.4161	25.1073	21.3324	23.7532	23.8721	0.00017287	0.703292	-1.8278
NCU01939	NCU01939	23.1136	22.4195	19.7825	22.6304	24.0322	23.9265	23.9363	23.2789	2.2573e-43	1.24423	-1.80699
NCU02357	NCU02357	21.8102	21.2476	20.4523	21.39	23.9699	22.5881	22.6249	22.6726	5.1912e-18	2.12491	-1.73884
NCU08332	NCU08332	23.4184	22.0201	22.4654	22.6116	24.258	24.0761	24.1957	24.362	2.8873e-13	2.75979	-1.59408
NCU08990	NCU08990	21.0905	27.2219	27.0733	20.9483	26.2561	27.8278	27.2436	21.1238	2.8051e-07	0.269531	-1.52936
NCU01820	NCU01820	21.2767	24.4043	23.4575	24.9813	25.3996	25.0517	24.8252	24.9463	5.9369e-10	0.945669	-1.52577
NCU02280	NCU02280	22.4561	20.5296	21.4707	20.0827	22.5705	22.1375	22.4302	23.3926	0.00011482	1.35115	-1.4979
NCU02101	NCU02101	22.2456	20.2527	22.3742	21.5598	22.7384	23.2165	23.1078	23.2604	3.7947e-16	1.58857	-1.4727
NCU03875	NCU03875	26.5058	26.1292	25.7551	26.0016	27.6101	27.6686	27.4821	27.4733	0	3.95451	-1.46063
NCU00225	NCU00225	21.7409	21.5127	22.8915	22.1263	25.1744	21.7774	23.8569	23.1767	2.0218e-65	0.94818	-1.42847
NCU06666	NCU06666	23.2822	22.5734	24.5177	23.7196	26.2163	23.4338	25.5725	24.4707	1.2833e-104	0.974994	-1.40008
NCU01546	NCU01546	21.2864	22.0063	21.591	19.3872	23.9493	21.5219	22.023	22.1755	3.4721e-11	0.865732	-1.3497
NCU00092	NCU00092	22.1801	23.0834	23.3508	23.53	22.1739	24.242	25.2612	25.8602	1.6696e-58	0.771747	-1.3482
NCU02133	NCU02133	21.7156	20.8673	21.9044	22.064	24.4997	21.6123	23.5779	22.2217	2.781e-15	0.974413	-1.34006
NCU02609	NCU02609	21.0633	23.2292	21.2602	23.2697	22.9785	23.6167	24.2254	23.3144	1.9532e-07	1.04246	-1.32816
NCU06361	NCU06361	22.3979	22.4352	22.8604	19.8995	24.3986	23.0511	22.631	22.7279	2.6069e-20	0.825753	-1.30391
NCU09866	NCU09866	21.039	18.673	20.9671	21.2101	20.9477	22.7261	22.0066	21.3737	4.1364e-09	0.915907	-1.29121
NCU03314	NCU03314	23.4501	19.5983	20.3091	20.9217	23.062	23.4123	20.4531	22.4772	8.6765e-09	0.560111	-1.28136
NCU03073	NCU03073	26.1568	25.3823	25.6467	25.7798	26.898	27.1256	26.9502	27.0495	2.2902e-119	3.53016	-1.26443
NCU04140	NCU04140	22.2276	19.8283	22.947	22.861	24.7316	21.1278	24.3801	22.6734	1.6943e-21	0.526224	-1.26223
NCU00554	NCU00554	20.2041	21.1557	22.995	23.2279	23.5586	21.77	23.8788	23.1452	1.217e-08	0.663077	-1.19246
NCU01633	NCU01633	22.5828	20.0115	22.7521	22.7865	23.5554	22.9087	23.1085	23.3217	2.1968e-09	0.869538	-1.19039
NCU03824	NCU03824	20.9181	22.8976	21.6089	20.9539	23.6413	22.8388	22.3601	22.2524	6.0733e-08	1.09659	-1.17855
NCU10042	NCU10042	27.6381	26.7808	28.503	28.058	29.8125	27.3797	29.6087	28.8726	0	0.897245	-1.17339
NCU02623	NCU02623	22.7798	24.2536	23.5684	24.0812	23.9393	24.6583	25.2074	25.4887	8.6802e-78	1.28807	-1.1527
NCU06787	NCU06787	23.7433	23.5663	24.4723	24.2218	25.216	24.4941	25.2289	25.6222	1.2279e-30	1.95403	-1.13937
NCU06788	NCU06788	22.2519	21.8469	22.3547	22.3014	23.4561	22.4827	23.1782	23.8824	1.9948e-17	1.81694	-1.06114
NCU04035	NCU04035	23.1087	20.8053	20.2758	20.7938	23.25	22.1321	21.8284	21.8949	1.1563e-41	0.700529	-1.03046
NCU09311	NCU09311	21.3863	22.4894	19.1628	22.4315	22.8142	21.1539	22.6701	22.9193	3.2406e-11	0.537237	-1.02191
NCU02381	NCU02381	20.4525	22.4367	22.4656	22.4093	23.3083	23.2914	22.2899	22.91	8.721e-10	0.933178	-1.00883
NCU01692	NCU01692	24.1205	22.6389	24.8057	23.9157	26.104	22.9581	25.4694	24.9605	2.3769e-22	0.576072	-1.00277
NCU00707	NCU00707	22.8575	22.3591	20.6973	20.081	22.6324	23.2203	21.641	22.4388	3.6527e-06	0.638244	-0.984371
NCU05457	NCU05457	22.7477	21.0173	21.4213	22.684	24.3149	22.2554	23.782	21.3933	3.5583e-08	0.561737	-0.968785
NCU01160	NCU01160	22.1648	19.3163	22.1489	22.2517	22.4363	22.2349	22.5201	22.5261	2.4621e-06	0.634139	-0.958909
NCU07914	NCU07914	26.4257	25.2586	27.1839	26.3151	28.1894	25.818	27.8694	27.1185	1.1981e-93	0.702326	-0.952977
NCU02948	NCU02948	21.7535	20.8822	21.4203	20.3241	23.2998	21.4874	21.7865	21.6002	5.1443e-30	0.91422	-0.948438
NCU02954	NCU02954	22.824	22.0841	22.3409	22.2014	24.3924	22.3133	23.4289	23.0326	4.0472e-30	1.03856	-0.929219
NCU05275;NCU05032	NCU05275	22.3401	22.9341	25.4627	22.5729	23.6516	27.0454	24.1902	22.1353	1.994e-66	0.311999	-0.928173
NCU00627	NCU00627	27.7966	27.3978	27.5916	28.0124	28.3479	28.5117	28.8549	28.7791	1.3014e-116	2.70303	-0.923783
NCU07807	NCU07807	26.0843	25.2378	27.0588	26.2378	27.6926	25.6187	27.6945	27.2525	3.4719e-112	0.717815	-0.909913
NCU10051	NCU10051	23.5584	23.0272	24.1254	23.5049	25.7544	23.0545	24.7263	24.1801	1.1577e-48	0.701668	-0.874853
NCU00896	NCU00896	22.813	22.2938	22.3451	22.4571	23.3916	22.7811	24.1217	23.1076	1.7672e-09	1.52256	-0.873272
NCU01667	NCU01667	26.2944	26.0754	26.6382	26.2773	29.0536	26.5025	26.7562	26.4641	2.5343e-05	0.661898	-0.872782
NCU03061	NCU03061	23.3699	19.8629	23.1879	23.0112	24.1458	22.1402	23.3615	23.2746	4.3806e-13	0.414519	-0.872555
NCU06149	NCU06149	23.4252	19.5818	20.0383	21.2837	22.7076	22.4716	20.2093	22.3918	9.552e-05	0.358635	-0.862815
NCU02511	NCU02511	22.8877	24.0463	22.4782	23.9592	23.8093	24.6554	24.1286	24.1684	9.4344e-40	1.02322	-0.847615
NCU02571	NCU02571	22.9395	22.3777	23.4725	22.7619	24.7231	22.6658	24.1784	23.2403	1.0626e-13	0.783208	-0.81398
NCU02252	NCU02252	24.5223	23.8864	25.3349	24.7112	26.6816	23.8904	25.7928	25.3067	5.884e-37	0.575767	-0.804164
NCU04799	NCU04799	21.9705	21.3102	21.8085	21.894	23.9833	21.7293	22.0383	22.4263	8.1644e-14	0.751977	-0.798509
NCU02315	NCU02315	23.0933	25.2134	22.7036	25.1101	24.1311	25.0225	25.0322	25.1043	1.6088e-218	0.523567	-0.792414
NCU00018	NCU00018	23.3531	23.575	23.512	23.4827	24.7409	24.007	24.2432	24.0423	9.7483e-19	2.35633	-0.777688
NCU04754	NCU04754	24.1518	23.5959	23.3551	23.5834	25.1078	23.5829	24.4901	24.613	3.97e-29	1.12841	-0.776892
NCU00304	NCU00304	23.9824	20.2658	23.5216	21.5846	24.0362	23.4608	23.397	21.5579	3.8473e-37	0.322649	-0.77438
NCU02996	NCU02996	21.0577	21.6641	20.7757	20.9389	21.8191	21.5689	21.7388	22.4065	3.3459e-25	1.56996	-0.774204
NCU01606	NCU01606	23.838	24.2091	25.218	23.0606	25.8665	23.8948	25.0218	24.6309	1.2903e-79	0.600316	-0.772058
NCU08936	NCU08936	22.8967	22.4527	22.9441	23.0955	25.1305	21.8219	24.0106	23.4836	7.562e-33	0.497533	-0.764394
NCU02972	NCU02972	21.2384	21.5344	21.6872	21.6636	21.4167	23.096	22.4981	22.152	1.9823e-18	1.08189	-0.759777
NCU06892	NCU06892	22.1172	20.8766	22.1808	21.82	23.2866	22.4276	22.5538	21.7278	0.00054297	0.859489	-0.75027
NCU11254	NCU11254	21.2318	19.725	19.0959	18.7437	21.7387	20.1879	20.0094	19.8541	2.7652e-09	0.485351	-0.748391
NCU02136	NCU02136	26.0029	25.2738	26.9503	26.0557	28.2666	25.5751	26.9476	26.4692	3.5815e-101	0.520915	-0.743949
NCU04899	NCU04899	25.5664	24.6581	26.4416	25.5551	27.6267	25.1083	26.5331	25.8749	3.222e-70	0.521109	-0.730449
NCU03559	NCU03559	23.5976	24.114	23.3117	23.9205	25.0267	23.2435	24.5556	24.9875	1.2232e-11	0.783782	-0.717315
NCU10383;NCU08411	NCU10383;NCU08411	22.009	21.5346	22.3806	21.3042	23.816	21.5027	22.4059	22.3699	1.6163e-05	0.638808	-0.716493
NCU08903	NCU08903	23.7112	25.5376	25.83	26.2666	25.0616	27.4789	26.752	24.9134	8.9337e-20	0.366028	-0.715103
NCU04304	NCU04304	25.1703	24.9472	26.0213	25.251	27.3011	24.9661	26.0491	25.9304	1.5551e-45	0.640655	-0.714228
NCU04907	NCU04907	23.7387	23.4221	23.5589	23.3839	24.1452	24.1006	24.1824	24.5201	5.3127e-21	2.89557	-0.711148
NCU10008	NCU10008	27.7689	28.2449	28.6249	28.1014	28.9302	28.7418	29.8198	28.0895	2.2327e-14	0.903139	-0.710287
NCU03897	NCU03897	26.6854	27.0702	26.5916	27.3207	27.7099	27.6885	27.5353	27.5709	0	2.17173	-0.709199
NCU00276	NCU00276	22.2138	23.9547	23.065	24.222	24.1227	24.2851	24.0454	23.7815	1.4289e-40	0.725137	-0.694772
NCU03886	NCU03886	19.7834	21.3585	21.7818	21.8922	22.2737	21.1447	22.2604	21.8926	0.00048328	0.584322	-0.688901
NCU06075	NCU06075	26.3719	25.774	26.7998	26.1104	27.8987	25.7519	27.2484	26.8895	4.3137e-113	0.65712	-0.683088
NCU09118	NCU09118	25.4394	26.9204	25.9737	26.6421	26.1498	27.3764	26.9504	27.1943	1.4353e-152	0.775305	-0.673842
NCU07550	NCU07550	25.4003	24.4694	26.4063	25.8534	27.4169	25.0128	26.543	25.8103	2.8349e-102	0.454265	-0.663396
NCU03100	NCU03100	27.3231	26.535	27.5102	26.9157	28.3946	26.8893	27.9144	27.7236	1.7048e-185	0.869742	-0.659473
NCU09789	NCU09789	22.0783	22.5346	24.3209	22.5485	24.7598	22.4416	24.1355	22.7755	5.8119e-09	0.388567	-0.657585
NCU00445	NCU00445	20.4659	20.0098	21.8986	20.3371	22.1485	21.4564	21.5303	20.205	7.8115e-09	0.518203	-0.657186
NCU00775	NCU00775	26.7457	26.2454	26.4932	26.2858	27.4787	26.3188	27.0875	27.4763	3.939e-97	1.14633	-0.647773
NCU07930	NCU07930	26.5324	25.9817	26.9355	26.4177	27.8709	26.2559	27.2986	27.0286	8.7248e-93	0.832166	-0.646662
NCU06265	NCU06265	24.3068	24.1325	23.7202	24.049	24.92	25.0221	24.34	24.4994	2.0161e-73	1.69792	-0.64327
NCU06550	NCU06550	25.3928	25.2135	26.4192	26.0409	27.5575	25.6782	26.6483	25.681	1.2241e-39	0.546419	-0.624624
NCU06409	NCU06409	23.917	24.4179	23.3189	24.6274	24.3027	24.9926	25.0352	24.4471	4.5741e-97	0.91514	-0.624073
NCU01966	NCU01966	26.4423	27.9892	27.0811	26.5763	26.5519	28.6356	28.5304	26.8472	1.62e-23	0.422865	-0.619043
NCU02393	NCU02393	26.7282	25.5146	25.5511	25.3597	26.8641	26.1855	26.1863	26.3876	7.2607e-17	0.879771	-0.617449
NCU03935	NCU03935	22.4662	22.2037	22.607	22.1796	23.9797	22.2688	22.5663	23.076	4.9027e-09	0.773101	-0.608568
NCU07700	NCU07700	27.0463	27.1553	26.652	27.232	27.9094	27.4539	27.5017	27.6488	3.9176e-213	1.98982	-0.607096
NCU06488	NCU06488	21.2675	23.0056	21.2858	22.2195	22.8127	22.6388	22.5197	22.2225	1.1192e-27	0.667198	-0.603811
NCU11181	NCU11181	27.2614	26.6396	26.3641	25.8567	27.3012	27.5246	26.7028	27.0027	7.9423e-19	0.887575	-0.602359
NCU07839	NCU07839	24.1347	23.3647	23.5177	24.2693	24.6268	23.9844	24.6148	24.4596	1.2679e-33	1.16962	-0.599823
NCU08957	NCU08957	26.2648	26.4253	26.656	26.5392	26.9675	27.0373	26.9967	27.2162	5.1855e-89	2.94317	-0.583102
NCU02230	NCU02230	25.0339	26.0932	24.1388	25.988	25.5101	26.0028	25.9978	26.0753	2.8137e-130	0.573603	-0.583009
NCU06724	NCU06724	24.8319	23.9414	24.9806	24.7891	25.4709	24.0743	25.6432	25.679	1.1061e-21	0.612688	-0.581096
NCU11213	NCU11213	25.4993	25.1375	25.4078	25.011	26.3227	25.5792	25.4858	25.9433	6.0138e-32	1.36691	-0.568881
NCU01429	NCU01429	23.3954	21.3443	21.6975	21.3584	24.2104	21.4274	22.2479	22.1573	2.1085e-13	0.306791	-0.561848
NCU07842	NCU07842	19.0535	19.7941	21.0088	21.1776	20.0647	21.6358	20.0296	21.5337	0.00023478	0.35693	-0.55744
NCU02464	NCU02464	21.3394	20.8889	21.3187	21.2404	22.3921	21.7531	21.4406	21.4199	7.2103e-07	1.16617	-0.554574
NCU08693	NCU08693	25.0981	24.6662	25.7732	25.2456	26.6598	24.6868	26.0863	25.5638	2.0361e-64	0.53735	-0.553391
NCU02098	NCU02098	26.6087	26.6831	26.5393	26.354	26.731	27.163	27.1252	27.3697	8.3552e-196	1.97161	-0.550954
NCU02542	NCU02542	22.0416	22.0737	22.266	22.229	23.6015	22.2242	22.5705	22.4067	4.3443e-09	0.882999	-0.548166
NCU00040	NCU00040	21.0782	21.9573	22.2185	22.3128	22.486	22.6586	22.1648	22.4239	7.3868e-19	0.919203	-0.541648
NCU05274	NCU05274	26.3514	24.799	24.5718	24.1338	25.1948	25.7365	25.6598	25.4289	2.3621e-16	0.496323	-0.541018
NCU02806	NCU02806	25.9389	25.8465	27.0545	26.3706	27.6239	26.3446	26.827	26.5773	6.6786e-87	0.664348	-0.540574
NCU04171	NCU04171	23.5192	23.1259	23.3653	23.4656	24.4931	24.1444	23.1486	23.8436	6.4223e-37	0.915584	-0.538396
NCU07392	NCU07392	23.7138	23.7237	23.58	23.4933	24.2107	24.1665	24.1963	24.0804	8.5084e-10	3.85102	-0.535798
NCU07393	NCU07393	21.9135	25.0942	23.2452	24.5761	22.0944	24.7481	25.0122	25.105	1.6475e-64	0.209079	-0.532653
NCU01439	NCU01439	24.9491	25.3035	25.9089	25.264	26.9187	24.9017	25.898	25.8314	2.1781e-113	0.536693	-0.53107
NCU05942	NCU05942	22.1598	22.6083	22.7083	22.1	23.381	22.5832	22.8129	22.9091	9.4158e-08	1.2223	-0.527457
NCU01689	NCU01689	25.7579	26.6074	26.3015	26.1533	26.6363	27.0829	26.444	26.7628	4.4751e-103	1.25816	-0.526491
NCU08471	NCU08471	22.5771	22.9517	23.2034	22.682	24.2378	22.6554	23.5139	23.098	8.108e-11	0.695118	-0.522727
NCU02111	NCU02111	27.7092	27.982	27.1167	28.114	28.1995	28.381	28.1263	28.3009	0	1.20491	-0.521443
NCU02677	NCU02677	20.7357	19.7033	20.9515	20.1831	22.6926	20.2879	20.3414	20.3295	6.77e-16	0.338169	-0.519454
NCU11171	NCU11171	28.3924	28.3396	28.3892	28.7831	29.0754	28.9786	29.1802	28.7355	2.211e-65	1.98765	-0.516364
NCU02064	NCU02064	26.3814	26.1098	25.7716	25.7354	26.4868	26.9216	26.1156	26.5391	1.9824e-64	1.21242	-0.516252
NCU06783	NCU06783	26.2528	25.8503	26.3518	25.911	27.2963	25.9639	26.555	26.6101	8.8957e-40	0.865358	-0.514845
NCU01227	NCU01227	23.0648	22.9087	23.2643	22.7748	24.6632	23.1735	23.2031	23.0188	1.0683e-11	0.606737	-0.511481
NCU10062	NCU10062	22.6553	22.679	19.0007	22.5529	22.1256	21.7175	22.3865	22.6745	0.00034738	0.216569	-0.504062
NCU03611	NCU03611	22.248	22.5139	22.5522	22.7507	23.6263	22.527	23.5	22.419	1.4381e-09	0.73883	-0.501877
NCU02629	NCU02629	25.2939	24.1811	25.1011	24.8418	26.2436	24.5652	25.3996	25.2157	3.9087e-73	0.552798	-0.501586
NCU04510	NCU04510	22.1952	21.8741	22.4975	22.2462	24.4139	21.7664	22.3823	22.2398	2.1692e-08	0.357738	-0.497367
NCU03857	NCU03857	27.4179	26.7061	26.991	27.205	27.698	27.4871	27.5463	27.5659	2.3423e-82	1.6864	-0.494351
NCU10058	NCU10058	21.7467	20.5458	22.1911	22.0211	24.3298	18.9938	22.6653	22.4829	6.6126e-13	0.160111	-0.491751
NCU07263	NCU07263	23.0708	22.7204	23.2165	19.9107	23.1305	23.4072	22.3029	22.0403	1.9143e-08	0.234487	-0.490642
NCU02044	NCU02044	22.5203	22.2497	22.9782	22.0784	23.75	22.3441	23.0661	22.6288	1.888e-08	0.646221	-0.490593
NCU08627	NCU08627	24.162	23.6855	24.859	24.1671	25.9761	23.7258	25.0719	24.0613	1.4357e-43	0.378402	-0.490355
NCU07556	NCU07556	28.4243	27.5984	27.3649	27.7332	28.5012	28.2582	28.1442	28.1568	0	1.03476	-0.484877
NCU04856	NCU04856	23.1045	22.8371	24.3171	23.3987	24.5072	22.5948	24.3405	24.1446	1.9162e-18	0.386661	-0.48241
NCU03118	NCU03118	24.1829	23.7172	24.5736	24.3011	25.6561	23.2798	24.7606	24.9934	1.115e-17	0.394553	-0.478757
NCU08217	NCU08217	23.4037	22.8647	22.7444	22.8754	23.3134	23.4025	23.4803	23.5958	3.2449e-09	1.6196	-0.475953
NCU06211	NCU06211	23.3113	22.6568	24.4355	22.8194	25.2554	22.9076	24.0563	22.9068	2.0107e-23	0.287217	-0.47578
NCU06785	NCU06785	25.9762	25.4209	26.0638	25.9499	27.3188	25.2258	26.2817	26.4786	1.1242e-82	0.471789	-0.473546
NCU02549	NCU02549	23.8745	22.7397	23.9613	23.3211	25.0071	22.7081	24.1268	23.9257	1.912e-09	0.367571	-0.467791
NCU08616	NCU08616	30.0655	30.2474	29.4258	30.3725	30.5779	30.463	30.3591	30.5383	0	1.1045	-0.456779
NCU05246	NCU05246	25.5526	24.2926	23.2182	24.3973	25.3014	24.8495	24.4828	24.6429	4.3729e-88	0.390608	-0.453978
NCU07192	NCU07192	24.3033	23.868	23.5273	24.0477	24.4408	24.4756	24.2657	24.3699	3.579e-32	1.42765	-0.451444
NCU00315	NCU00315	23.3713	24.916	23.5578	22.5378	24.641	25.6851	23.4224	22.4396	6.176e-10	0.207947	-0.451283
NCU01589	NCU01589	21.8002	21.0686	22.0332	21.6309	23.5895	19.6244	23.0476	22.076	7.0826e-08	0.197501	-0.451117
NCU07024	NCU07024	22.8921	22.3705	22.7493	22.5295	23.7415	22.5088	22.8461	23.2426	8.7225e-11	0.765724	-0.449361
NCU06572	NCU06572	22.8827	22.4355	22.4309	22.6488	22.8763	24.0468	22.5623	22.6756	1.0442e-07	0.577601	-0.440777
NCU05454	NCU05454	20.6502	20.556	20.2866	19.9341	20.5811	21.4826	20.6456	20.4793	0.00012336	0.773399	-0.440439
NCU06727	NCU06727	24.1121	23.8984	23.9864	23.8165	25.4621	23.7611	24.3622	23.9691	3.0718e-17	0.522302	-0.435286
NCU00915	NCU00915	22.6941	21.9903	22.8199	21.2275	23.0932	21.8748	22.7052	22.7857	1.3836e-05	0.42663	-0.431781
NCU04485	NCU04485	22.1057	22.5202	21.4082	21.5516	22.8069	22.2989	21.78	22.4234	1.8268e-11	0.614192	-0.430877
NCU01195	NCU01195	28.1296	27.559	28.3845	27.9524	29.2947	27.2973	28.6203	28.5125	1.3101e-242	0.417889	-0.424819
NCU03488	NCU03488	26.4419	25.7268	26.0114	25.9556	26.6746	26.0821	26.5131	26.5591	3.8877e-39	1.11911	-0.423325
NCU11350	NCU11350	30.4078	29.8346	29.8474	30.012	30.3676	30.345	30.473	30.5574	0	1.55179	-0.410254
NCU02274;NCU05805	NCU02274	26.6883	26.3083	27.1216	26.6839	27.8127	26.3216	27.17	27.1312	1.0896e-133	0.545511	-0.408358
NCU07712	NCU07712	24.2393	24.0078	23.4475	23.8189	24.4986	24.195	23.9223	24.515	5.7128e-34	0.942952	-0.404389
NCU00919	NCU00919	27.9991	28.2071	27.4101	28.0052	28.3169	28.4777	27.9634	28.4409	0	0.970441	-0.394324
NCU06482	NCU06482	24.5981	24.4273	24.7895	24.4881	25.4155	24.671	25.0314	24.7618	7.7022e-28	1.1123	-0.394156
NCU02959	NCU02959	24.412	23.5546	24.2299	23.9063	25.117	24.3771	24.0343	24.1376	5.4348e-16	0.59787	-0.390794
NCU03826	NCU03826	26.6773	26.2384	28.1657	26.6593	28.3269	26.3619	27.4264	27.1839	1.0676e-134	0.275696	-0.389607
NCU06870	NCU06870	23.6267	23.2295	23.2584	23.2484	23.6854	23.4889	23.6232	24.115	1.3169e-12	1.23705	-0.387366
NCU02269	NCU02269	25.1494	24.9038	24.8282	24.2441	25.3173	25.668	24.9539	24.7291	1.5808e-63	0.657764	-0.385719
NCU03117	NCU03117	23.4555	23.3539	23.4746	23.647	24.6894	23.3366	23.6805	23.7597	1.5755e-11	0.616529	-0.38378
NCU09285	NCU09285	25.7156	24.9952	26.462	25.7929	27.5347	25.48	25.6988	25.7746	1.0871e-56	0.281239	-0.38063
NCU01918	NCU01918	21.9833	22.5616	22.2659	22.4391	23.0845	22.9809	22.5295	22.177	7.7582e-05	0.767672	-0.380501
NCU02797	NCU02797	24.2432	23.8064	24.5124	24.1856	25.4305	23.5948	24.7544	24.4619	2.4445e-26	0.403941	-0.373494
NCU03748	NCU03748	23.0686	22.9712	23.2707	22.9668	24.3474	22.6625	23.6829	23.0763	3.7626e-29	0.446918	-0.37296
NCU03606	NCU03606	31.0878	30.6955	30.5947	30.9438	30.9795	31.159	31.2858	31.3862	0	1.39297	-0.372184
NCU06232	NCU06232	23.6093	23.838	24.483	24.4302	25.3051	23.8793	24.3318	24.3311	1.1829e-16	0.450107	-0.37171
NCU05430	NCU05430	28.8066	28.2307	28.7824	28.5522	29.4619	28.2642	29.0139	29.1174	7.2446e-274	0.617963	-0.371392
NCU11175	NCU11175	27.5165	27.677	27.2446	27.843	27.7017	28.0533	27.8953	28.1055	3.5865e-187	1.24736	-0.368639
NCU03300	NCU03300	24.3586	23.8171	24.7488	23.6001	25.2155	24.2121	24.4072	24.1453	1.0318e-71	0.456684	-0.363861
NCU04348	NCU04348	25.4397	24.8354	23.8016	24.7243	25.312	25.0587	24.8127	25.0607	5.9243e-126	0.460271	-0.360806
NCU02373	NCU02373	22.0021	21.9174	22.0308	21.954	22.9664	21.6482	22.3272	22.4006	1.0743e-06	0.632445	-0.359536
NCU07459	NCU07459	23.7922	24.1571	24.649	24.3008	25.2793	24.7299	23.8625	24.4566	4.2667e-35	0.470007	-0.357295
NCU05293	NCU05293	26.7868	26.2638	26.1461	26.5774	26.7811	26.8186	26.7096	26.8933	6.3056e-63	1.25132	-0.357106
NCU04258	NCU04258	24.0051	24.623	22.9232	24.849	24.0333	24.5875	24.553	24.6395	4.3925e-91	0.331968	-0.353212
NCU07690	NCU07690	26.1133	25.2465	25.5692	25.78	26.2037	25.8638	25.8927	26.1465	1.7237e-54	0.873342	-0.349435
NCU07420;NCU01234	NCU07420	26.7593	26.6781	27.0487	26.6364	27.6618	26.5711	27.1779	27.1067	4.3959e-132	0.700434	-0.348732
NCU05984	NCU05984	28.0753	28.0627	27.8598	27.8376	28.129	28.3968	28.2315	28.4381	1.164e-113	1.90848	-0.340002
NCU09709	NCU09709	20.7965	21.0148	21.8513	21.2376	22.0232	20.8721	21.6797	21.6823	0.00076367	0.457504	-0.339232
NCU09808	NCU09808	22.1274	21.0773	21.0723	21.0872	22.2107	21.4408	21.3384	21.7311	4.7658e-10	0.46911	-0.339173
NCU11376	NCU11376	20.8639	22.0059	22.2534	22.1457	22.4896	20.9366	22.5946	22.5909	6.8803e-17	0.266768	-0.335724
NCU02407	NCU02407	24.6976	23.5874	24.564	24.3908	25.1331	23.9092	24.8083	24.7209	1.0347e-15	0.408063	-0.332925
NCU03297	NCU03297	26.3	25.4368	26.0672	25.6626	26.813	26.188	25.8989	25.8927	1.3711e-41	0.52599	-0.33151
NCU08888	NCU08888	25.8315	25.5074	25.6734	25.596	26.3356	25.6227	25.9952	25.9689	2.031e-51	1.05829	-0.328541
NCU01523	NCU01523	22.8137	22.7404	23.4875	22.9828	24.6376	22.795	22.942	22.9631	2.5876e-12	0.293555	-0.328322
NCU03166	NCU03166	21.6998	20.708	21.7677	21.5887	22.9507	21.4897	21.2432	21.3917	0.00091235	0.292652	-0.327779
NCU00405	NCU00405	23.6448	23.226	23.7355	23.361	24.5126	22.8766	24.1316	23.7562	9.9515e-17	0.38711	-0.327399
NCU01304	NCU01304	28.977	29.1912	28.5069	29.2516	29.4731	29.3371	29.1113	29.31	0	0.89406	-0.326241
NCU05899	NCU05899	23.1124	23.8196	22.4967	22.7194	23.6043	23.786	23.0557	23.0037	9.8052e-14	0.410478	-0.325415
NCU08287	NCU08287	26.5673	25.6596	25.7428	25.7329	26.6451	26.0704	26.1562	26.1315	4.449e-148	0.610661	-0.325125
NCU04720	NCU04720	20.8349	20.5967	21.0161	20.3837	21.6626	20.3598	20.7944	21.2905	0.00014254	0.45314	-0.318998
NCU06512	NCU06512	26.1631	25.6894	28.8261	28.2896	29.8692	26.3448	27.4738	26.5508	4.8218e-185	0.104582	-0.31764
NCU01369	NCU01369	25.284	24.8353	24.8215	25.0724	25.5835	24.9381	25.3869	25.3726	1.8969e-50	0.920669	-0.316955
NCU02514	NCU02514	28.6138	28.3418	28.6341	28.4392	29.2829	28.2109	28.9432	28.8523	5.217e-187	0.642176	-0.315114
NCU08434	NCU08434	23.0753	22.7982	23.0215	22.8036	23.5816	23.1817	23.0453	23.142	8.2425e-08	1.18985	-0.313032
NCU01328	NCU01328	26.3902	25.7557	26.2635	26.2192	27.1216	25.7355	26.5475	26.4721	2.6684e-120	0.441206	-0.311997
NCU03669	NCU03669	28.3091	27.818	27.2658	27.5023	28.1864	28.1599	27.908	27.8775	0	0.611382	-0.309159
NCU06761	NCU06761	25.1647	24.2823	24.3917	24.1561	25.0353	24.7917	24.5005	24.9031	6.1888e-53	0.569164	-0.30897
NCU09527	NCU09527	20.3355	21.4729	20.645	21.0427	21.8935	21.2633	20.8179	20.7543	7.6667e-05	0.371431	-0.30821
NCU03362	NCU03362	24.8117	24.0727	24.1184	23.8145	24.6326	24.8994	24.2526	24.2556	4.3852e-31	0.533668	-0.305732
NCU05390;NCU05391	NCU05390	31.3311	30.788	30.6842	30.4779	31.3487	31.4719	30.5536	31.1276	5.4735e-266	0.513628	-0.305167
NCU01985	NCU01985	25.7197	25.54	26.164	26.0854	26.794	25.4867	26.2531	26.1918	2.8941e-40	0.444433	-0.304123
NCU01473	NCU01473	25.0914	24.6604	24.5053	24.4684	24.8968	24.9333	24.86	25.2203	3.5391e-30	0.91184	-0.296208
NCU05226	NCU05226	25.0337	24.9628	24.5599	24.6795	25.1068	24.9801	25.1661	25.1583	1.085e-20	1.2925	-0.293859
NCU02193	NCU02193	29.4099	28.8155	29.1234	29.1134	29.7004	29.1305	29.2445	29.5397	0	0.801598	-0.288229
NCU03548	NCU03548	23.8124	22.8444	23.4147	23.5844	23.2959	23.823	23.8205	23.8694	2.4923e-23	0.540454	-0.288198
NCU02010	NCU02010	26.645	25.9604	26.0673	26.1561	26.6714	26.3649	26.4061	26.5362	7.6416e-122	0.870045	-0.287456
NCU08340	NCU08340	24.3985	23.2555	24.3189	23.7844	24.8268	23.4052	23.6779	24.9926	8.8401e-24	0.241887	-0.286312
NCU09896	NCU09896	22.7306	20.655	21.4264	20.8979	23.153	21.2893	21.195	21.1904	6.1822e-06	0.16076	-0.279486
NCU05937	NCU05937	26.8136	26.5043	26.8072	26.693	27.0554	26.7396	26.9624	27.1782	6.2164e-40	1.25989	-0.279323
NCU07732	NCU07732	28.3647	27.8857	27.766	27.8121	28.1546	28.1568	28.1737	28.4442	2.2795e-96	0.897944	-0.275165
NCU02639	NCU02639	24.8787	24.1885	24.8512	24.5472	25.5908	24.1435	24.8575	24.9728	2.0859e-25	0.349785	-0.274736
NCU03757	NCU03757	33.3775	32.6701	32.5962	32.6909	33.3815	32.9126	32.8069	33.3282	0	0.545581	-0.273631
NCU05526	NCU05526	26.3134	25.6547	26.1539	25.7701	26.6587	25.9613	26.1046	26.2461	6.7951e-80	0.586105	-0.269638
NCU09132	NCU09132	27.1985	26.616	26.6273	26.5435	27.2366	26.886	26.7393	27.197	3.1294e-62	0.66598	-0.268423
NCU07670	NCU07670	25.8565	25.2822	25.3969	25.6542	25.7504	25.726	25.7172	26.0634	6.0289e-61	0.875724	-0.266812
NCU01680;NCU11203	NCU01680	28.1342	28.265	29.3566	29.7164	29.9858	29.1991	28.6372	28.7171	0	0.212184	-0.266737
NCU09111	NCU09111	23.2734	22.8695	23.3303	23.0486	24.3372	22.3509	23.9148	22.9713	2.8436e-14	0.229297	-0.263107
NCU04245	NCU04245	24.8501	23.8903	23.925	24.1301	24.6808	24.2345	24.3928	24.5371	3.8694e-27	0.492371	-0.262429
NCU01241	NCU01241	24.7503	24.8656	24.5936	24.6251	24.9345	24.9208	24.8777	25.148	9.0631e-43	1.6271	-0.261611
NCU02224	NCU02224	21.7026	21.5204	21.7713	21.6264	21.7812	22.2612	21.7636	21.8386	0.00021133	1.02029	-0.255972
NCU04303	NCU04303	24.7037	24.0347	24.5677	24.0992	25.2324	24.0961	24.2207	24.8778	1.7442e-38	0.345044	-0.255404
NCU01206	NCU01206	23.5295	23.6468	23.192	23.2124	23.9815	23.671	23.2758	23.6638	1.7501e-45	0.660359	-0.25288
NCU05220	NCU05220	23.1673	22.9549	23.2947	23.2832	24.7183	22.8714	23.338	22.7818	0.00029318	0.222922	-0.252358
NCU04923	NCU04923	22.1391	21.7328	23.2431	22.1906	24.1822	22.0286	22.2436	21.8585	3.5129e-11	0.153125	-0.251818
NCU09700	NCU09700	25.2233	24.6945	24.8708	24.8457	25.1633	24.8942	25.2472	25.335	7.0515e-26	0.859962	-0.251346
NCU01704	NCU01704	22.8638	22.6934	22.4603	22.4618	22.7646	23.1199	22.7628	22.8341	3.3284e-07	0.993652	-0.250552
NCU00959	NCU00959	23.4608	22.6034	23.5667	22.8786	24.3234	22.9906	23.1818	23.0158	1.1988e-13	0.261655	-0.250518
NCU07112	NCU07112	26.2643	25.5832	25.8608	25.6738	26.0964	26.1479	25.9682	26.1708	1.2647e-69	0.786197	-0.250307
NCU02657	NCU02657	27.9379	27.4749	27.51	27.6488	28.0826	27.6538	27.9175	27.9091	1.2926e-122	0.915003	-0.247828
NCU05429	NCU05429	24.2644	19.8395	25.4191	24.2549	24.4524	20.9886	24.2889	25.0329	5.0466e-07	0.0565977	-0.246205
NCU07982	NCU07982	26.4248	26.2259	26.0579	26.2552	26.6442	26.3945	26.3713	26.53	6.3602e-55	1.32042	-0.244051
NCU07975	NCU07975	26.6071	26.8565	26.1443	26.9265	27.0031	26.9949	26.5851	26.9048	8.7168e-227	0.54766	-0.238376
NCU03922	NCU03922	27.0623	26.7889	27.0465	26.8943	27.0246	27.1171	27.2495	27.3295	2.1543e-130	1.31349	-0.232205
NCU07874	NCU07874	24.8423	24.2859	24.4385	24.1833	24.7563	24.4873	24.4956	24.9377	8.8034e-49	0.604751	-0.231699
NCU07296	NCU07296	25.3113	25.0507	24.942	25.1726	25.5083	25.0873	25.3133	25.4865	4.0241e-30	0.929515	-0.229698
NCU00629	NCU00629	24.4625	24.0119	24.3635	24.2852	25.5846	23.8032	24.3742	24.2755	6.6593e-17	0.236122	-0.228616
NCU06606	NCU06606	24.8177	24.2247	24.9601	24.1938	25.3324	24.7018	24.5979	24.4741	5.2459e-17	0.356048	-0.227486
NCU00051	NCU00051	24.3487	23.3707	23.5372	23.2315	23.2523	24.4235	23.6383	24.0804	5.1979e-12	0.259934	-0.226664
NCU03737	NCU03737	29.0582	28.9749	29.0548	28.9813	29.182	29.3742	29.1165	29.2847	1.649e-156	1.96184	-0.222004
NCU09609	NCU09609	24.4219	24.4851	23.6962	24.2536	24.9739	24.4528	24.0907	24.2113	4.9783e-139	0.353624	-0.217978
NCU06743	NCU06743	26.3924	26.3564	27.2251	26.7098	27.6495	26.6947	26.7259	26.4744	8.8824e-41	0.2697	-0.21521
NCU07826	NCU07826	25.5679	25.4211	26.6865	25.6892	26.8243	25.7071	26.1601	25.5331	4.1544e-29	0.21036	-0.214975
NCU06432	NCU06432	25.2022	24.5211	26.1287	25.0306	26.3271	24.9536	25.4455	24.9819	1.1649e-23	0.172604	-0.206379
NCU03112	NCU03112	24.9701	24.4468	24.7036	24.2369	25.4311	24.9897	24.4087	24.3456	1.8922e-21	0.280655	-0.20442
NCU02003	NCU02003	31.6015	31.5388	31.7105	31.628	31.8895	31.7403	31.7808	31.8738	1.4075e-197	2.13544	-0.201371
NCU00895;NCU06410	NCU00895;NCU06410	22.2359	22.1091	22.1965	22.128	23.3496	22.1454	22.1214	21.852	1.8875e-08	0.24153	-0.199708
NCU01638;NCU02103	NCU01638	31.1015	30.8274	30.4411	30.8375	31.1584	31.0854	30.7698	30.9771	0	0.57316	-0.195849
NCU01528	NCU01528	29.1497	28.8533	29.8646	29.2426	30.7002	29.0508	28.8906	29.2478	3.2749e-122	0.160465	-0.194776
NCU06338	NCU06338	29.1318	28.6539	28.1576	28.7318	29.0387	28.8309	28.712	28.8675	0	0.403751	-0.193476
NCU09602	NCU09602	28.7556	28.4262	28.446	28.4116	28.9505	28.3569	28.7521	28.7528	0	0.614674	-0.193228
NCU09468	NCU09468	27.7287	27.4376	27.5608	27.4404	27.7253	27.6575	27.6286	27.8974	1.7043e-135	1.05252	-0.18534
NCU08923;NCU04711	NCU08923	27.7011	28.7098	28.7428	28.3716	28.07	28.9123	28.4703	28.8011	2.7083e-273	0.240505	-0.182125
NCU01666	NCU01666	23.0396	22.752	23.7625	23.2389	24.8681	22.8257	22.9325	22.8918	8.0721e-08	0.12568	-0.181273
NCU11354	NCU11354	28.6578	27.9091	27.7793	27.9444	28.5224	28.1939	28.069	28.2205	0	0.348673	-0.178817
NCU03009	NCU03009	24.1782	23.852	26.3801	24.1352	25.1448	24.987	24.7939	24.335	9.2882e-68	0.108001	-0.178775
NCU09477	NCU09477	30.7651	30.2572	30.306	30.1028	30.7835	30.7822	30.0943	30.484	2.5097e-271	0.354433	-0.17825
NCU09345	NCU09345	30.0377	29.4678	30.3132	29.7457	31.3532	29.7572	29.6219	29.5414	1.0579e-181	0.144114	-0.177337
NCU04439	NCU04439	27.6251	27.2961	26.5939	26.7533	27.463	27.2271	26.8264	27.4494	0	0.253061	-0.174386
NCU08336	NCU08336	23.7718	23.5586	24.2162	23.9083	25.0129	23.5175	23.8167	23.8016	4.7678e-27	0.189203	-0.173468
NCU07884	NCU07884	23.7343	23.0216	23.0004	23.2056	23.5756	23.7857	22.9169	23.3647	2.067e-07	0.279779	-0.170245
NCU07414	NCU07414	25.6963	25.3431	25.5215	25.2565	25.5958	25.648	25.5209	25.7335	1.4126e-70	0.784167	-0.170171
NCU00575	NCU00575	20.3623	23.1308	21.1856	20.8843	22.9316	20.5551	21.6117	21.1324	5.7934e-06	0.0760874	-0.166985
NCU00102	NCU00102	23.8059	23.5505	23.2724	23.615	23.5784	23.9739	23.4674	23.8781	2.5779e-27	0.449683	-0.163483
NCU04910	NCU04910	23.9326	23.3687	23.1483	23.2491	23.753	23.5401	23.4681	23.5829	9.5148e-57	0.379511	-0.161392
NCU00636	NCU00636	25.2379	24.9072	25.7146	24.9695	26.0752	25.0026	25.3117	25.0832	1.5297e-46	0.209185	-0.160897
NCU04054;CON__ENSEMBL:ENSBTAP00000025008	NCU04054	28.805	28.1127	28.2793	28.1269	28.5811	28.2662	28.4395	28.6797	1.533e-142	0.376541	-0.160613
NCU02839	NCU02839	24.479	24.3927	24.402	24.3196	24.7793	23.9996	24.7052	24.744	1.9778e-75	0.362719	-0.15871
NCU11355	NCU11355	25.436	24.0172	23.6384	23.5397	24.6516	24.3347	24.0572	24.2219	8.6569e-81	0.130835	-0.158552
NCU01506	NCU01506	24.9876	24.8352	23.2321	24.2704	24.4368	25.2908	23.9314	24.2944	1.2486e-13	0.119246	-0.157015
NCU07280	NCU07280	24.6691	24.2762	24.2319	24.5289	24.6196	24.7164	24.3311	24.6541	2.0037e-22	0.527388	-0.153756
NCU04389	NCU04389	21.5466	23.2424	22.004	22.6591	21.7548	22.952	22.7284	22.6275	4.1487e-18	0.125726	-0.15265
NCU04185	NCU04185	25.597	24.9365	25.2167	25.0154	25.4101	25.1049	25.1951	25.6539	7.024e-33	0.332792	-0.149607
NCU05075	NCU05075	23.7512	23.3009	23.3131	23.0566	23.6008	23.6689	23.325	23.4185	1.0505e-05	0.392872	-0.147848
NCU04770	NCU04770	28.5153	28.2427	28.3087	28.2886	28.5331	29.0208	28.057	28.3338	2.5785e-93	0.289953	-0.147385
NCU09816	NCU09816	22.996	22.8692	24.039	23.159	24.7404	22.8751	23.1261	22.8939	1.5851e-16	0.101086	-0.143088
NCU08978	NCU08978	24.2778	24.1724	23.378	24.1695	24.6398	24.0837	23.8985	23.9259	2.2978e-80	0.200938	-0.137533
NCU06585	NCU06585	22.6899	22.7468	21.8797	22.4899	22.4936	22.8276	22.5943	22.4404	1.2897e-31	0.260916	-0.137425
NCU08928	NCU08928	26.4121	25.6444	25.0443	25.6833	26.1651	25.8928	25.6989	25.5564	1.879e-99	0.165041	-0.132295
NCU07465	NCU07465	25.5042	25.0842	25.2252	25.4163	25.7786	25.955	24.5313	25.472	3.5386e-32	0.145785	-0.126752
NCU06031	NCU06031	25.6279	25.3497	25.836	25.4657	26.4718	25.1908	25.6091	25.5013	2.0832e-18	0.161766	-0.123446
NCU09476	NCU09476	30.0435	29.2132	30.0976	30.406	30.3273	30.5035	29.8787	29.5316	4.7321e-50	0.134668	-0.1202
NCU10283;NCU08409	NCU10283;NCU08409	26.1526	25.5987	25.4416	25.5232	26.0245	25.5412	25.8469	25.7843	1.4502e-84	0.260038	-0.120176
NCU06419	NCU06419	26.9159	26.0475	26.2386	26.2701	26.5741	26.3992	26.3198	26.6588	3.129e-109	0.237285	-0.119921
NCU08518	NCU08518	29.2963	28.8719	28.4798	28.8632	28.7448	29.1326	28.96	29.1522	5.6928e-81	0.255135	-0.119603
NCU03305	NCU03305	24.5009	24.1477	24.1199	23.666	24.557	24.6217	23.9722	23.7421	1.1861e-16	0.159441	-0.114606
NCU10654	NCU10654	27.6497	26.5959	26.5318	26.5093	27.268	26.9987	26.7468	26.7259	0	0.140964	-0.113191
NCU11012	NCU11012	24.2872	22.6352	20.8094	21.0865	22.268	22.7104	22.1112	22.1734	6.7867e-38	0.0478158	-0.111187
NCU05267	NCU05267	27.2742	25.9697	25.6872	26.0156	26.6699	26.369	26.1769	26.1742	2.3167e-290	0.110229	-0.110863
NCU07731	NCU07731	24.8276	26.2052	24.9247	26.413	25.019	25.9769	26.0064	25.8109	1.9793e-256	0.0839934	-0.110641
NCU00414	NCU00414	22.363	22.4656	22.9996	22.6235	24.5478	22.077	21.928	22.3205	6.5724e-14	0.0591006	-0.105416
NCU08390	NCU08390	27.3997	26.6815	26.6174	26.7334	27.1947	27.3382	26.4714	26.8485	9.2409e-48	0.151293	-0.105206
NCU00951	NCU00951	24.8711	24.2071	25.2199	24.7102	25.8732	24.3395	24.889	24.3264	1.7939e-24	0.0910633	-0.104998
NCU01595	NCU01595	24.9361	25.0296	24.9073	24.5849	24.8509	25.0884	24.977	24.9579	2.3886e-20	0.427426	-0.104087
NCU01306	NCU01306	27.2005	27.6214	27.3803	27.2133	26.8393	27.7525	27.5737	27.6614	2.3772e-46	0.172856	-0.102849
NCU01249	NCU01249	24.4744	24.1035	25.2934	24.2967	25.1012	24.6184	24.4209	24.4232	4.8181e-13	0.120271	-0.098918
NCU01485	NCU01485	23.2199	23.0162	23.3262	23.057	22.9673	23.3634	23.4858	23.1933	1.8627e-09	0.307794	-0.09762
NCU07717	NCU07717	29.686	29.6615	29.5214	29.332	29.7076	30.1489	29.2756	29.4464	2.6906e-149	0.177858	-0.0944257
NCU02066	NCU02066	26.4925	24.9098	24.8128	24.8955	25.7218	25.2994	25.2317	25.235	1.1166e-84	0.0805979	-0.0943379
NCU06821	NCU06821	23.4636	23.605	23.3692	23.2641	23.6232	23.3931	23.4166	23.6461	6.9027e-17	0.425802	-0.0942717
NCU02675	NCU02675	26.4568	25.9463	25.9809	25.7703	26.1557	26.2538	25.8222	26.2889	1.6848e-36	0.199624	-0.0916076
NCU03321	NCU03321	23.3556	22.501	22.1503	23.1259	23.0852	22.4644	22.8799	23.0582	3.6395e-61	0.104637	-0.0887656
NCU06099	NCU06099	24.2528	23.7751	24.0443	23.7047	24.689	23.205	24.0362	24.1949	6.1534e-18	0.09547	-0.0870724
NCU06190	NCU06190	23.9352	23.2914	23.3604	23.2016	23.463	23.655	23.4817	23.5335	6.8359e-10	0.198543	-0.0861812
NCU07308	NCU07308	23.9893	24.3487	23.0165	24.6191	24.3272	23.9348	23.9884	24.0546	1.5233e-70	0.082985	-0.0828505
NCU01404	NCU01404	23.084	22.6387	22.6036	22.7846	22.6474	22.7659	23.1229	22.9053	5.3613e-08	0.22143	-0.0826731
NCU02509	NCU02509	30.4114	29.3213	28.5558	28.4668	29.2303	29.8094	29.0124	29.0279	3.4177e-129	0.0588489	-0.0811424
NCU04041	NCU04041	24.7382	23.3344	23.1946	22.9225	24.3351	23.5267	23.3568	23.2931	3.3955e-55	0.0603685	-0.0804858
NCU02804	NCU02804	25.7587	25.219	24.3955	24.2505	25.0452	25.5786	24.5632	24.7391	1.5124e-28	0.0640994	-0.0756383
NCU08330	NCU08330	27.0716	26.5753	26.9922	26.2094	27.3254	26.7584	26.5099	26.5547	1.9078e-62	0.100436	-0.0749636
NCU03394	NCU03394	25.1994	25.6536	25.6392	25.5754	25.4746	26.2755	25.6128	25.0038	6.5528e-41	0.0964146	-0.0747561
NCU01317	NCU01317	24.6631	25.1146	25.0824	25.6259	25.9768	24.5198	24.5417	25.7418	7.7724e-20	0.0599975	-0.073544
NCU08963	NCU08963	22.1139	22.4806	22.6883	21.8815	22.4089	22.4759	22.8455	21.7174	2.5252e-07	0.0865801	-0.0708604
NCU06404;NCU08477	NCU06404	25.5205	25.0931	24.8647	24.7116	25.3543	25.4803	24.6843	24.9515	1.514e-66	0.101394	-0.0701509
NCU03212	NCU03212	23.7618	22.7063	21.2912	23.0918	22.9728	22.8968	22.2039	23.0521	2.5629e-15	0.0428981	-0.0686307
NCU01203	NCU01203	25.2163	24.1985	24.2695	24.2918	24.1857	24.8395	23.9836	25.233	6.6515e-46	0.0625868	-0.0664625
NCU07922	NCU07922	30.5264	29.4011	28.9999	29.2868	30.0114	29.6637	29.3748	29.4186	0	0.0616924	-0.0636034
NCU03888	NCU03888	25.3451	24.9351	24.8229	24.8416	24.9819	24.8692	25.0333	25.299	5.5528e-23	0.149427	-0.0596657
NCU03004	NCU03004	25.3672	24.5009	25.0254	25.0096	25.8998	24.9088	24.4919	24.822	5.7003e-31	0.0549132	-0.0548687
NCU03561	NCU03561	28.2008	27.6893	27.8388	27.5208	28.1091	28.2204	27.2887	27.8298	7.2729e-94	0.0698588	-0.0495677
NCU00258	NCU00258	31.6495	31.2284	31.2629	30.7822	31.5236	31.6098	30.819	31.1657	1.0737e-181	0.0686667	-0.0487838
NCU01220	NCU01220	24.1197	24.2102	24.1614	24.0171	23.8492	24.3329	24.1834	24.3268	6.2894e-31	0.14497	-0.0459576
NCU04150	NCU04150	26.137	25.7472	25.7685	25.735	25.8274	25.8232	25.7558	26.163	1.3467e-84	0.127713	-0.0454144
NCU09239	NCU09239	22.4072	22.2545	22.2617	22.1632	22.9149	22.3762	21.9697	21.9992	4.2061e-06	0.0684487	-0.0433698
NCU06767	NCU06767	28.3336	27.5792	27.2768	27.6203	27.7189	27.7768	27.6141	27.8634	0	0.0629773	-0.0407925
NCU04449	NCU04449	24.5831	23.374	24.131	23.8526	24.4871	23.6059	24.1186	23.8723	8.522e-11	0.0394412	-0.0358214
NCU06402	NCU06402	24.6347	22.8888	24.145	23.2807	24.9147	24.8914	21.3009	23.9701	1.8418e-12	0.0114548	-0.0319748
NCU06617	NCU06617	23.8306	23.2558	23.3392	23.452	24.0569	23.5508	23.2092	23.184	1.7787e-31	0.0447837	-0.0308027
NCU07832	NCU07832	21.8264	20.5205	21.0226	21.0994	21.7296	20.9245	20.9044	21.0319	6.8309e-08	0.0314207	-0.0303969
NCU07857	NCU07857	29.7043	30.1171	29.7641	29.6826	29.6918	30.5458	30.0803	29.0627	1.5087e-89	0.0292634	-0.0281186
NCU09894	NCU09894	26.5544	25.2619	25.1158	25.3414	25.834	25.4946	25.4765	25.5561	6.9984e-192	0.0218377	-0.0219407
NCU08960	NCU08960	25.3167	24.9233	26.7307	26.0105	26.4446	25.5405	26.0901	24.9913	1.1007e-22	0.0141456	-0.0213451
NCU06226	NCU06226	31.302	29.5443	29.9534	29.7248	29.8135	30.1987	30.23	30.3663	2.296e-71	0.0171007	-0.0210147
NCU06217	NCU06217	27.1758	26.8246	25.759	26.5645	26.5347	26.6283	26.4924	26.7493	6.4608e-234	0.022469	-0.0202122
NCU07697	NCU07697	23.8128	23.7065	24.5171	23.7066	25.396	24.0954	23.276	23.052	1.9624e-29	0.0113675	-0.019074
NCU03386	NCU03386	24.5783	24.1465	24.0446	23.9688	23.9651	24.2661	24.2	24.3777	1.468e-26	0.0379247	-0.017704
NCU09475	NCU09475	28.0994	27.6965	28.4843	27.6838	28.5222	28.1227	27.8359	27.5341	5.9634e-138	0.0151423	-0.0127182
NCU04640	NCU04640	27.0975	27.0528	27.5489	27.108	27.0806	27.5322	26.9358	27.3091	1.5671e-128	0.0247264	-0.012671
NCU07774	NCU07774	31.3736	30.9378	31.392	31.4158	31.6022	31.4554	30.7391	31.3646	1.2271e-213	0.0160552	-0.0105247
NCU07307	NCU07307	28.0981	27.2257	27.0712	27.5079	28.0174	27.24	27.4037	27.2804	6.7382e-159	0.0111971	-0.00963163
NCU03982	NCU03982	27.605	26.9134	27.0498	27.068	27.3365	26.8889	27.2491	27.1923	1.3657e-163	0.0142153	-0.00761509
NCU00979	NCU00979	23.7143	23.675	25.3868	24.1111	24.4027	23.7619	24.9047	23.8173	1.5846e-26	8.8939e-05	0.000129223
NCU04201	NCU04201	23.5001	23.5628	23.4396	24.2151	23.5874	23.788	23.8784	23.4573	3.6396e-37	0.00267749	0.00163794
NCU07862	NCU07862	24.86	24.6713	24.4844	24.4397	24.2189	24.7853	24.5584	24.8852	2.1378e-28	0.00358744	0.00189495
NCU07457	NCU07457	26.0243	25.7378	25.5842	25.8926	25.7472	25.8367	25.7678	25.8731	1.3721e-97	0.0118285	0.00350046
NCU01948	NCU01948	32.7299	31.2678	31.5493	31.7697	31.3709	31.9512	31.9047	32.0687	3.4078e-81	0.00504405	0.00532675
NCU09318	NCU09318	23.8288	22.944	23.234	22.7554	23.3014	23.3166	22.6237	23.4958	4.8705e-14	0.00677551	0.00612879
NCU02781	NCU02781	22.9073	23.3005	23.6498	23.3464	23.7605	23.6323	22.9195	22.8583	3.2216e-27	0.0099914	0.00832081
NCU06843	NCU06843	30.5826	30.5205	30.5022	30.5982	30.2494	30.6495	30.4889	30.7821	0	0.0245093	0.00839233
NCU00489	NCU00489	29.0991	28.9036	29.4168	28.7756	29.5737	29.2523	28.6223	28.7116	5.3517e-152	0.0111989	0.0088315
NCU00435	NCU00435	25.3161	25.0772	24.3748	24.8226	24.553	25.1989	24.5052	25.2946	3.3806e-15	0.0113156	0.00973511
NCU11321	NCU11321	30.994	30.6521	30.5294	30.7958	30.5071	30.7355	30.7296	30.923	1.263e-282	0.0509284	0.0190363
NCU00573	NCU00573	24.9213	24.8474	25.0201	24.7272	25.0062	25.0449	24.8455	24.5358	1.0993e-40	0.0562246	0.0209169
NCU03393	NCU03393	29.391	28.6665	29.6076	28.7859	29.8524	29.158	28.6594	28.6896	9.7964e-114	0.0216291	0.0229011
NCU08344	NCU08344	30.0961	29.9539	30.3345	30.0982	30.0844	30.4942	30.0474	29.7616	4.1834e-28	0.0489587	0.0237894
NCU06246	NCU06246	28.3338	27.6538	27.4188	27.7029	27.7958	27.7419	27.6466	27.8177	4.4507e-161	0.0470546	0.0268245
NCU07408	NCU07408	27.5061	26.8831	28.0583	27.0318	28.1768	27.4142	26.8673	26.9053	6.4421e-79	0.0244376	0.0289316
NCU05498	NCU05498	23.9719	23.662	26.1649	23.5398	24.5914	23.8973	25.0048	23.726	7.6491e-16	0.0147	0.0298157
NCU01502	NCU01502	25.6846	25.353	25.4016	25.442	25.4815	25.2712	25.4293	25.5576	1.1945e-65	0.14048	0.0353684
NCU01747	NCU01747	28.2031	26.9836	27.2069	26.9449	27.8669	27.198	26.9164	27.2068	0	0.0363771	0.0376015
NCU08565	NCU08565	24.2032	23.9309	23.864	23.8839	23.8131	24.1206	23.6756	24.1181	7.8918e-41	0.104024	0.0386591
NCU03133	NCU03133	26.7195	26.6027	26.1704	26.1596	26.4157	26.8081	26.1991	26.0653	7.1658e-94	0.067115	0.0410151
NCU08535	NCU08535	33.8904	33.1138	32.8042	33.1823	33.4264	33.1593	33.0426	33.1899	0	0.0629522	0.0431299
NCU00706	NCU00706	29.2899	28.451	29.2322	29.1462	28.755	29.9266	28.8386	28.4253	5.4927e-22	0.0396842	0.0434442
NCU03435	NCU03435	26.2041	25.2751	25.1736	25.6916	25.5533	25.6277	25.6383	25.3473	2.5262e-160	0.064742	0.0444374
NCU00685	NCU00685	24.7037	23.7754	24.2741	23.7898	24.276	23.5189	24.2397	24.3298	3.2572e-16	0.0535807	0.0446625
NCU04503	NCU04503	27.0426	26.6558	26.5258	26.6212	26.481	26.8877	26.4888	26.8082	9.507e-53	0.106514	0.0449181
NCU03616	NCU03616	20.0539	23.2721	23.3255	23.569	23.2467	20.5423	23.001	23.2481	6.8375e-08	0.0144751	0.0455933
NCU01446	NCU01446	23.4809	23.053	23.3427	23.5112	23.6545	23.4619	22.9931	23.0798	1.3701e-17	0.0963835	0.0496426
NCU07830	NCU07830	28.6356	28.2615	28.563	28.246	28.7167	28.432	28.3917	27.9656	1.8003e-79	0.0992577	0.0500431
NCU09309	NCU09309	22.3082	21.8359	22.8982	21.8473	23.1938	22.072	21.5926	21.8305	6.3962e-08	0.0401133	0.0501561
NCU02256	NCU02256	26.003	25.0131	24.729	25.0797	25.5532	25.1137	24.9396	25.0166	8.1099e-191	0.0577454	0.0504308
NCU06470	NCU06470	22.3997	22.8749	21.9154	22.2985	22.1713	22.7184	22.3272	22.0601	7.8005e-33	0.0779013	0.0528765
NCU05270	NCU05270	26.3794	25.7411	26.167	25.6683	26.0764	25.9175	25.8775	25.8729	1.4211e-245	0.110679	0.0529127
NCU07281	NCU07281	23.3117	22.9251	24.2384	23.8605	25.5069	19.8846	24.5207	24.2088	1.1945e-118	0.0141674	0.0536757
NCU03126	NCU03126	30.5938	30.289	30.1323	30.3983	30.1371	30.1915	30.2812	30.5787	5.8246e-85	0.15603	0.0562229
NCU08595	NCU08595	27.9524	27.2557	27.0575	27.1471	26.9007	27.3076	27.2691	27.7009	6.5412e-120	0.0809384	0.0586162
NCU09778	NCU09778	24.3615	23.7364	23.7727	23.8115	23.9428	24.3467	23.2564	23.8994	2.7104e-12	0.0791534	0.0592151
NCU05285	NCU05285	25.5067	25.0321	24.9491	24.5285	24.982	25.5315	24.5733	24.681	2.2695e-08	0.0760171	0.0621672
NCU09076	NCU09076	25.7272	25.1903	25.5306	25.2935	25.4977	25.2834	25.2885	25.4121	2.9734e-24	0.195053	0.0649581
NCU00388	NCU00388	23.6429	23.4478	22.3816	24.0271	22.9477	23.4158	23.6548	23.2128	1.2819e-57	0.0621458	0.0671043
NCU00501	NCU00501	29.7238	28.9959	28.6991	28.9408	29.1022	29.0272	28.762	29.1902	0	0.107116	0.0694838
NCU11326	NCU11326	28.2306	28.6508	28.3051	28.3668	28.0665	28.4491	28.2873	28.4701	2.9581e-135	0.213505	0.0700912
NCU09119	NCU09119	26.7497	26.2967	26.5583	26.1155	26.926	26.5447	25.7519	26.2127	1.7904e-67	0.0906343	0.0712156
NCU06566	NCU06566	26.0294	25.6582	25.1588	25.8458	25.351	25.6969	25.6274	25.7204	1.1418e-180	0.136106	0.0741477
NCU06047	NCU06047	29.5152	28.766	29.0225	28.8021	29.3116	29.0823	28.376	29.0362	9.0387e-302	0.104126	0.0749245
NCU00735	NCU00735	26.5926	26.1488	25.8472	25.9245	25.9421	26.5069	25.6818	26.0808	1.2291e-149	0.116661	0.0753951
NCU00502	NCU00502	25.1007	24.511	25.2864	24.6056	25.6145	24.644	24.5422	24.3982	2.3837e-31	0.0823501	0.0761905
NCU06661	NCU06661	30.3388	30.6715	30.8411	30.5824	30.5499	30.6473	30.5791	30.3506	1.7188e-62	0.256306	0.0767398
NCU02505	NCU02505	35.153	34.3143	34.151	34.276	34.6478	34.3095	34.2046	34.4098	0	0.121529	0.0806894
NCU03608	NCU03608	28.9891	28.7655	29.2769	29.0824	29.8037	29.1141	28.1988	28.674	2.6887e-191	0.0816571	0.08079
NCU02075	NCU02075	31.3579	30.6793	30.5376	30.8599	30.8324	30.6891	30.7345	30.8552	0	0.170991	0.080874
NCU03703	NCU03703	31.9666	31.5498	31.3134	31.2012	31.4397	31.9576	30.9273	31.3792	2.1034e-153	0.112129	0.0818233
NCU02204	NCU02204	23.5554	23.7171	23.8308	23.778	23.5707	23.7866	23.61	23.5722	1.9572e-24	0.495738	0.0854859
NCU08289	NCU08289	26.1809	26.0908	24.688	26.3461	25.5704	25.7895	25.8489	25.7549	2.1004e-272	0.0794871	0.0855403
NCU08920	NCU08920	26.8021	26.2489	26.2363	26.272	26.4753	26.0492	26.2724	26.4198	2.6344e-53	0.202773	0.0856605
NCU05295	NCU05295	24.0132	23.7857	24.3516	23.969	24.4157	24.2218	23.5644	23.5593	1.6882e-14	0.134422	0.089602
NCU01524	NCU01524	28.7547	28.5523	28.8772	29.105	29.0293	28.9492	28.2215	28.7239	5.4893e-67	0.163386	0.0912843
NCU06970	NCU06970	24.9938	24.4115	24.5524	24.34	24.8036	24.9719	23.8556	24.2859	6.2648e-12	0.121172	0.0951838
NCU02519	NCU02519	23.7808	23.4749	23.6043	23.8898	22.9046	23.7584	24.0569	23.6438	4.7745e-19	0.139833	0.0965338
NCU01259	NCU01259	27.3057	26.8578	26.7469	26.9333	26.4635	26.6228	26.9924	27.3738	3.3554e-52	0.158934	0.0978079
NCU04166	NCU04166	25.0378	24.7826	24.8543	24.5047	24.6447	24.4146	24.7623	24.9631	3.1799e-28	0.253091	0.0986762
NCU10346	NCU10346	22.8591	21.9497	22.4072	22.8001	22.3099	22.3551	22.984	21.9451	4.8097e-23	0.131902	0.105509
NCU02572	NCU02572	21.081	20.9613	20.6847	20.7795	20.998	20.7895	20.6716	20.6135	2.3115e-07	0.385038	0.108451
NCU03994	NCU03994	22.8732	22.6472	23.0161	22.8529	22.7357	22.9076	22.5821	22.7116	9.3465e-17	0.513483	0.113091
NCU06485	NCU06485	31.8732	31.8135	31.6344	31.7621	31.3657	31.8128	31.6517	31.793	0	0.448939	0.115039
NCU09871	NCU09871	22.7907	22.6908	22.9716	22.9613	23.1088	22.6725	21.4806	23.6826	2.3392e-06	0.090634	0.117492
NCU11426	NCU11426	31.122	29.9227	29.8284	29.8654	30.3203	30.0807	29.9307	29.9276	0	0.138939	0.119792
NCU00294	NCU00294	28.8659	28.3707	28.9894	28.5265	28.9939	28.7883	28.1803	28.3103	2.1843e-222	0.196411	0.119935
NCU06883	NCU06883	23.8671	23.2577	22.9047	23.3881	23.234	23.1631	22.9475	23.5892	2.284e-06	0.199478	0.120943
NCU03274	NCU03274	29.6774	29.9397	29.8829	30.2451	29.3565	29.7783	29.9871	30.136	0	0.239501	0.121772
NCU07171	NCU07171	24.712	24.1328	23.9705	24.2611	24.4719	24.221	24.0658	23.829	3.312e-14	0.236827	0.12216
NCU01756	NCU01756	25.312	24.8817	24.7476	24.7915	24.9249	24.718	24.7497	24.8383	3.1109e-57	0.401583	0.125447
NCU02744	NCU02744	28.3226	27.6326	28.7132	27.7658	28.613	28.1025	27.5112	27.7046	1.1663e-157	0.135803	0.125718
NCU02905	NCU02905	25.1913	24.6514	24.8805	24.7168	25.0578	24.7707	24.6022	24.5029	1.9549e-05	0.312219	0.126566
NCU09572	NCU09572	24.5781	24.0251	24.1573	23.4136	24.2271	24.3288	23.3629	23.7405	1.566e-13	0.149218	0.128716
NCU08115	NCU08115	26.4969	25.8792	25.7609	26.0953	26.1842	25.9794	25.7592	25.7941	1.1095e-106	0.283074	0.128819
NCU08861	NCU08861	27.4339	26.8755	26.9191	26.9441	26.6938	26.952	26.7549	27.2281	1.7155e-32	0.324475	0.135935
NCU00977	NCU00977	23.6208	23.2684	23.5236	23.2547	23.301	23.7497	22.9962	23.0727	1.3966e-11	0.297464	0.136933
NCU03102	NCU03102	31.986	30.8227	30.1306	30.6063	30.3554	31.2385	30.5678	30.8333	6.2513e-123	0.117077	0.137658
NCU06851	NCU06851	25.1197	23.4789	22.6526	23.4116	23.9636	23.7461	23.3042	23.0963	9.5212e-26	0.0903511	0.138138
NCU04331	NCU04331	29.9425	29.3469	29.6604	29.7071	29.7981	29.8297	29.0741	29.4024	1.1668e-170	0.261176	0.138169
NCU01290	NCU01290	30.2573	29.8827	29.7149	29.8998	29.6164	29.8866	29.6852	30.0073	5.9176e-152	0.427912	0.139812
NCU01460	NCU01460	28.8816	28.8637	28.7282	28.9401	28.8861	28.7377	28.9366	28.2909	5.6676e-43	0.403332	0.140605
NCU02316	NCU02316	26.2578	25.648	25.5041	25.8803	25.3836	25.9425	25.7272	25.6674	1.2246e-69	0.2968	0.142368
NCU08427	NCU08427	30.5607	30.0764	30.0268	30.1941	29.9617	29.7922	29.952	30.5802	0	0.280228	0.142986
NCU05305	NCU05305	30.3991	31.0068	30.5281	30.8349	30.3359	30.9445	30.3529	30.5623	7.1716e-253	0.303394	0.143347
NCU00106	NCU00106	24.3423	24.2562	24.0679	24.0029	23.7382	23.9517	24.1831	24.1995	1.1045e-15	0.507177	0.149194
NCU06925	NCU06925	22.6184	21.1659	24.9294	22.4974	22.9472	22.1827	22.7371	22.7353	1.4627e-06	0.067987	0.152225
NCU08620	NCU08620	30.7968	30.1054	30.3052	30.1693	30.529	30.1588	30.0558	30.0196	3.4361e-82	0.335546	0.153372
NCU03491	NCU03491	26.2604	25.9671	25.961	25.6322	25.7612	25.6879	25.6842	26.0716	1.4101e-37	0.435312	0.153947
NCU03565	NCU03565	31.0148	30.9305	31.1266	31.273	30.7808	31.0392	31.2354	30.6721	3.057e-57	0.475453	0.154331
NCU06333	NCU06333	28.8971	28.5193	28.3562	28.5894	28.016	28.5963	28.4251	28.6957	2.0917e-32	0.361748	0.157221
NCU01894	NCU01894	25.8692	25.6401	25.6621	25.514	25.7391	26.0434	24.8453	25.4042	2.8853e-13	0.249473	0.163346
NCU03986	NCU03986	28.826	28.5964	28.3437	28.661	28.6065	28.4159	28.3741	28.3742	0	0.695173	0.164108
NCU00475	NCU00475	31.3793	31.6835	31.3733	31.6601	31.457	31.6161	31.4083	30.9431	3.4599e-170	0.448386	0.16793
NCU08668	NCU08668	28.1607	27.8003	27.7187	27.7156	27.6658	27.6477	27.5416	27.8653	3.6154e-64	0.6431	0.168724
NCU09380	NCU09380	20.3224	20.185	21.9367	20.1456	20.2067	21.4374	20.1696	20.0979	6.7443e-05	0.117359	0.16949
NCU03066	NCU03066	28.2489	27.7106	27.6556	27.9911	27.5808	27.8332	27.6007	27.9112	1.7642e-114	0.482366	0.17006
NCU08389	NCU08389	32.3929	30.4162	30.9786	31.0786	30.6299	31.0114	31.0523	31.4802	2.4091e-180	0.14539	0.173133
NCU06090	NCU06090	27.4313	26.8641	26.464	27.1281	26.6558	26.5434	26.9047	27.0886	4.4028e-132	0.305513	0.173701
NCU03310	NCU03310	26.3321	25.6223	25.5085	25.4613	25.8256	25.88	25.3278	25.1672	1.7295e-29	0.277298	0.180892
NCU02287	NCU02287	31.6275	31.1933	31.1276	31.3023	31.0383	31.1606	31.0571	31.2525	0	0.750233	0.185588
NCU03396	NCU03396	31.6593	31.4072	31.2164	31.395	31.2054	31.1452	31.1449	31.4274	0	0.835226	0.188761
NCU03738	NCU03738	29.068	29.3469	29.2023	29.489	29.0739	29.0557	29.3842	28.827	8.4594e-33	0.623022	0.19137
NCU06431	NCU06431	26.9866	26.9322	27.5599	27.3174	27.8265	27.0075	26.8235	26.3666	8.7279e-99	0.229647	0.193039
NCU07117	NCU07117	21.5573	21.1346	23.1365	20.6681	21.4453	21.3786	21.4718	21.4228	1.6481e-08	0.137171	0.194546
NCU00981	NCU00981	30.0385	29.3968	29.1335	29.1344	29.2598	29.67	28.8351	29.1583	1.2644e-107	0.297922	0.195039
NCU09349	NCU09349	28.1661	27.4153	27.3113	27.3838	27.4741	27.389	27.2449	27.3862	4.9383e-99	0.421948	0.195579
NCU03387	NCU03387	22.6097	21.5388	21.1234	20.8395	21.3961	21.342	21.313	21.2643	4.4138e-05	0.202497	0.198999
NCU07965	NCU07965	26.3142	25.9494	26.1604	26.0416	26.0966	26.5188	25.5291	25.5217	2.4635e-57	0.335611	0.19986
NCU07864	NCU07864	26.2286	25.6695	26.1245	25.8428	25.7032	25.5579	25.8296	25.9737	9.3912e-51	0.6084	0.20023
NCU10498	NCU10498	30.7892	30.8664	30.9106	31.0826	30.7595	31.1097	30.8622	30.0846	2.83e-22	0.402305	0.208176
NCU01282	NCU01282	26.687	26.0991	25.3435	25.8182	25.6279	26.0314	25.9351	25.5006	2.3498e-54	0.289247	0.213225
NCU04173	NCU04173	31.8293	31.0681	31.0183	31.1096	30.885	30.9314	31.0257	31.3109	0	0.458176	0.218072
NCU02533	NCU02533	31.6261	31.3542	31.3385	31.5167	30.79	31.4366	31.2208	31.5071	0	0.59151	0.220249
NCU00634	NCU00634	30.4966	30.1564	30.4825	30.3414	30.6402	30.0979	30.1788	29.6739	1.9091e-66	0.469941	0.221536
NCU05810	NCU05810	28.5903	27.9047	28.5135	27.756	28.5506	28.2023	27.3645	27.7515	1.3365e-106	0.277558	0.223901
NCU02033	NCU02033	22.8072	22.5553	22.4891	22.4749	22.3194	22.3707	22.1977	22.5394	4.2902e-05	1.12169	0.224835
NCU08296	NCU08296	26.2719	25.6504	25.6667	25.6662	25.4943	25.674	25.522	25.643	1.0276e-40	0.704758	0.230489
NCU03702	NCU03702	29.7932	29.2268	29.4033	29.311	29.6101	29.99	28.473	28.739	7.6486e-209	0.247988	0.230597
NCU02154	NCU02154	26.9503	25.1145	26.2043	25.3564	25.7126	25.1808	25.5974	26.2114	1.5467e-15	0.193396	0.23079
NCU03827	NCU03827	25.6955	25.1725	25.1646	24.9671	25.1	25.5577	24.5581	24.8456	9.5491e-17	0.390322	0.234568
NCU03635	NCU03635	27.1212	27.5941	27.4839	27.4471	27.2233	26.9392	27.62	26.9125	3.7401e-17	0.576919	0.237818
NCU11420	NCU11420	29.257	28.8884	28.9041	29.2714	28.74	28.7281	28.8317	29.0632	2.7285e-206	0.925239	0.239477
NCU03241	NCU03241	30.1296	29.8383	30.2112	30.5491	29.8762	29.6186	30.0709	30.1939	2.9931e-181	0.592584	0.242168
NCU01257	NCU01257	29.3342	29.0019	28.6833	29.172	28.7448	28.6897	28.7717	29.016	1.2012e-127	0.761644	0.242348
NCU01827	NCU01827	31.8723	31.6059	31.6744	31.7685	31.7664	31.5467	31.4583	31.1732	7.8225e-52	0.912877	0.244109
NCU03200	NCU03200	23.6452	23.3372	24.301	24.6445	24.3047	23.7494	23.5383	23.3557	3.6219e-17	0.28032	0.244962
NCU01983	NCU01983	24.7657	23.903	24.4798	24.5342	24.4292	24.5707	23.55	24.1482	4.3768e-14	0.366484	0.246119
NCU09089	NCU09089	29.9414	29.2718	29.8212	29.5729	29.6453	29.4785	29.2848	29.2002	2.5327e-12	0.674224	0.249603
NCU01949	NCU01949	32.1307	31.6928	31.5256	31.5114	31.6152	31.7113	31.0299	31.5029	1.7396e-189	0.55846	0.250321
NCU00465	NCU00465	25.8735	25.4148	25.7601	25.4722	25.4253	25.3605	25.2683	25.4481	1.2542e-21	1.12954	0.25458
NCU06943	NCU06943	32.1371	31.6855	31.6353	31.8406	31.3081	31.5989	31.5213	31.8427	0	0.81007	0.256924
NCU07795	NCU07795	24.5256	24.322	24.0412	24.0556	24.0144	24.4331	23.6956	23.7732	1.2175e-12	0.599955	0.257053
NCU02979	NCU02979	26.1364	25.7362	25.9457	26.1849	25.7834	25.543	25.677	25.9675	8.3135e-44	0.973286	0.258089
NCU06768	NCU06768	27.7901	27.1922	27.1051	26.9543	27.088	27.4929	26.6414	26.7819	6.9908e-54	0.441124	0.259329
NCU00692	NCU00692	21.0345	20.7048	26.6694	20.9673	23.5089	20.3042	22.2389	22.2779	2.1863e-29	0.0581801	0.261498
NCU02707	NCU02707	32.8028	32.4447	32.2586	32.4827	32.3415	32.5139	31.7039	32.3804	1.874e-200	0.577142	0.26227
NCU02490	NCU02490	26.7171	26.5478	26.6953	26.6193	26.229	26.2277	26.3342	26.7284	4.6912e-63	1.10694	0.265027
NCU01455	NCU01455	31.4272	31.0496	30.9107	31.181	30.6084	30.8895	30.9952	31.0146	0	0.936086	0.265203
NCU05251	NCU05251	28.8859	28.5194	28.897	28.824	28.5118	28.8285	28.5289	28.1893	2.3382e-158	0.848057	0.266967
NCU09528	NCU09528	24.9684	24.1316	24.2482	24.3017	23.7512	24.7039	24.1878	23.9351	6.7722e-10	0.425394	0.267948
NCU07367	NCU07367	23.1551	21.9903	22.4061	22.2821	22.4539	22.191	21.8528	22.2595	1.7192e-10	0.431531	0.269087
NCU07876	NCU07876	26.7382	26.3563	25.6875	26.0706	25.9137	26.299	25.6865	25.8437	4.0722e-33	0.491074	0.277385
NCU08951	NCU08951	30.575	30.2535	30.0648	30.2526	30.0285	30.4149	29.68	29.9123	1.181e-79	0.727622	0.277545
NCU10927	NCU10927	31.0171	30.8783	30.742	30.8825	30.4044	30.6974	30.6164	30.671	0	1.75654	0.282672
NCU06863	NCU06863	33.1516	32.5103	32.3184	32.1716	32.514	32.7203	31.4175	32.3602	5.6701e-187	0.338392	0.284996
NCU05289	NCU05289	27.2919	26.5881	26.5047	26.7056	26.3867	26.4356	26.4963	26.6305	3.5322e-65	0.756484	0.285279
NCU01301	NCU01301	26.7873	26.4046	26.3585	26.3093	26.2062	26.5267	25.8094	26.1719	9.8516e-30	0.773528	0.286364
NCU03018	NCU03018	22.7005	22.593	22.3423	21.9165	22.0548	22.0587	22.0999	22.1892	6.3668e-07	0.808276	0.287395
NCU05347	NCU05347	27.7478	27.2474	27.2981	27.7921	27.2038	27.1786	27.2806	27.2638	5.5035e-106	1.02291	0.289644
NCU07542	NCU07542	23.6145	24.0696	23.3975	23.461	23.0425	23.6574	23.4534	23.2196	1.0165e-22	0.701151	0.292442
NCU06210	NCU06210	30.7069	30.4495	30.7207	30.6812	30.6024	30.5264	30.3942	29.864	2.5859e-108	0.818827	0.292841
NCU11129	NCU11129	25.7665	25.1734	25.5693	25.0154	25.3911	25.4475	24.7042	24.779	1.4019e-37	0.530144	0.30068
NCU02810	NCU02810	29.602	28.9441	29.4339	28.8729	28.9522	28.7922	28.7903	29.0956	5.6396e-168	0.778319	0.305617
NCU01999	NCU01999	24.6263	24.3253	23.9107	24.0525	23.6309	24.2856	23.7242	24.0451	2.0357e-21	0.680752	0.307244
NCU06993	NCU06993	25.2002	24.4082	24.6315	24.6209	24.1674	24.1459	24.5066	24.8094	1.3679e-63	0.634993	0.307892
NCU04156	NCU04156	23.7012	22.9255	23.4531	23.1768	23.7831	23.3166	22.2621	22.6584	4.4992e-05	0.352038	0.309131
NCU04504	NCU04504	22.4418	22.0819	22.7002	22.1436	22.1965	21.1594	22.2298	22.544	2.5602e-09	0.409648	0.309439
NCU08946	NCU08946	25.3769	24.4925	24.6828	24.3313	24.8735	24.5652	24.0803	24.1253	1.4461e-37	0.470619	0.309776
NCU03764	NCU03764	26.3429	26.008	26.0318	26.003	25.5275	25.8715	25.8139	25.9244	4.3933e-57	1.37966	0.312131
NCU05513	NCU05513	31.0961	30.7693	30.5553	30.9681	30.3754	30.449	30.5478	30.7555	0	1.14621	0.315246
NCU03726	NCU03726	25.8032	25.5746	25.499	25.6461	24.9524	25.1752	25.3263	25.7858	1.2548e-34	0.85873	0.320805
NCU03150	NCU03150	32.4217	31.4081	31.8839	31.9458	31.3019	31.9184	31.3143	31.8258	6.0477e-156	0.57664	0.324796
NCU07659	NCU07659	26.4887	25.6825	25.6884	25.5988	26.1671	25.8126	24.9691	25.2096	1.6658e-31	0.417578	0.325022
NCU08893	NCU08893	28.0822	27.5461	27.4583	27.1434	27.2626	27.8336	26.729	27.1019	3.8553e-153	0.493233	0.32576
NCU07591	NCU07591	26.086	25.2897	25.2356	25.4109	24.9832	25.1966	25.1274	25.3919	2.8326e-78	0.759607	0.330772
NCU09088	NCU09088	25.3968	24.9132	25.2544	24.919	25.0132	25.2081	24.1607	24.7738	5.1591e-12	0.609556	0.33188
NCU02718	NCU02718	28.1716	27.7195	27.8159	27.7761	26.9419	27.8134	27.3063	28.0789	4.8914e-177	0.573577	0.335647
NCU01754;NCU02476	NCU01754	28.1474	27.5988	28.1997	27.8319	28.7637	27.8082	26.9492	26.9117	1.1189e-70	0.308222	0.336286
NCU04495	NCU04495	24.8423	24.5212	23.7122	23.7253	23.7171	24.1253	23.6728	23.933	1.4927e-11	0.510388	0.338188
NCU06214	NCU06214	27.5278	27.0515	26.9044	27.1889	27.0273	27.0922	26.9648	26.2338	9.3976e-50	0.680307	0.338655
NCU02425	NCU02425	26.1435	25.4848	25.12	25.6478	25.4961	25.0923	25.1332	25.3088	7.8197e-55	0.719245	0.341418
NCU02695	NCU02695	31.7565	31.538	31.1491	31.3372	30.9448	31.5852	30.8285	31.052	5.7301e-188	0.802531	0.342562
NCU00971	NCU00971	29.8152	29.7381	30.0543	29.8641	29.8368	29.6991	29.6954	28.8683	3.2364e-215	0.724359	0.343038
NCU07560	NCU07560	24.8021	24.1612	24.4574	24.5133	24.6028	24.7453	23.2772	23.9361	3.9787e-10	0.420302	0.343132
NCU03515	NCU03515	22.6916	22.437	22.7049	22.8051	23.4056	22.5622	22.1826	21.1142	1.9019e-07	0.29886	0.343511
NCU02757	NCU02757	24.279	23.3176	23.3768	23.2184	22.9649	23.0262	23.0847	23.7411	2.0951e-09	0.518646	0.343714
NCU08991	NCU08991	23.6726	23.1075	23.5467	22.4054	22.9511	23.4946	22.4884	22.4188	1.191e-26	0.400055	0.344824
NCU06958	NCU06958	24.2609	24.18	24.4732	24.485	23.8165	24.2572	23.7283	24.2164	1.7714e-06	1.16475	0.345158
NCU07495	NCU07495	25.7935	25.4855	25.458	25.3829	25.0458	25.0523	25.3289	25.3034	8.3562e-34	1.57437	0.347394
NCU09131	NCU09131	29.2138	29.502	28.694	28.8247	27.9197	29.5937	28.8577	28.4686	2.4621e-186	0.383093	0.348648
NCU07886	NCU07886	29.3761	29.0339	28.964	28.9856	28.6385	29.2398	28.394	28.692	2.5439e-70	0.865251	0.348774
NCU09100	NCU09100	24.2859	24.1656	23.9909	24.0492	23.7597	23.703	23.778	23.841	5.3764e-09	2.58735	0.352487
NCU07182	NCU07182	30.997	30.5779	30.9156	30.9148	30.6424	30.5177	30.5923	30.2335	2.9723e-73	1.46047	0.354854
NCU01650	NCU01650	27.211	26.8913	26.8093	26.7966	26.5746	27.0529	26.3311	26.3213	8.5929e-37	0.922326	0.357077
NCU06740	NCU06740	22.833	22.5138	23.7253	22.8933	23.5971	21.2917	23.0102	22.6211	1.7713e-18	0.269315	0.361306
NCU01435	NCU01435	26.0863	25.523	25.6522	25.8768	25.282	25.5408	25.4633	25.3922	3.6074e-64	1.44016	0.364997
NCU04142	NCU04142	25.7155	24.8003	27.1251	25.5082	27.0159	24.8798	26.1234	23.6618	3.2734e-136	0.16067	0.36708
NCU02684	NCU02684	25.1548	24.1769	24.0734	24.1071	24.0448	23.9792	24.1652	23.8494	7.6603e-10	0.660733	0.368411
NCU09004	NCU09004	26.3363	26.2005	26.2438	26.0048	25.8167	26.2329	25.6591	25.6	4.2873e-19	1.22739	0.369157
NCU03750	NCU03750	24.7838	24.0926	23.9257	23.9811	23.8467	24.1902	23.5564	23.713	3.4813e-10	0.755552	0.36925
NCU07904	NCU07904	22.5739	22.0159	22.1972	22.1038	22.9558	22.61	19.5486	22.2696	9.7535e-07	0.187365	0.376707
NCU07829	NCU07829	33.0362	32.3759	32.3845	32.3289	32.21	32.5155	31.7058	32.1803	4.8956e-214	0.790049	0.378488
NCU03038	NCU03038	31.3244	30.8377	30.8109	30.9473	30.9769	30.6236	30.5763	30.216	2.4025e-68	1.00546	0.381849
NCU02181	NCU02181	33.2756	32.6552	32.5541	32.565	32.4773	32.8875	31.8915	32.2644	9.6825e-237	0.684233	0.382279
NCU08119	NCU08119	19.7665	19.0195	22.8311	19.2081	21.9931	19.3276	19.3845	18.5879	1.3575e-05	0.123448	0.38302
NCU01438	NCU01438	27.1599	26.6178	28.1941	26.8028	27.0391	26.7529	26.7538	26.6944	2.844e-120	0.483939	0.383585
NCU01452	NCU01452	34.0713	33.6051	33.4781	33.565	33.3224	33.7448	32.8613	33.2528	0	0.860708	0.384534
NCU07984	NCU07984	25.4038	24.9916	24.6979	24.9767	24.5588	24.5566	24.6082	24.8058	1.2312e-32	1.30546	0.385182
NCU08290	NCU08290	26.3069	25.8015	25.7144	25.9631	25.3692	25.5963	25.6471	25.6256	1.0168e-140	1.42344	0.386932
NCU02748	NCU02748	27.144	25.7769	25.7549	26.0549	25.9369	25.0974	25.779	26.3651	1.2808e-34	0.407286	0.388084
NCU03806	NCU03806	32.0269	31.7721	31.8903	32.1228	31.6627	31.4506	31.6343	31.5086	1.0121e-58	2.25863	0.388976
NCU09202	NCU09202	23.3253	23.2653	24.9503	23.413	23.2332	23.0652	23.7201	23.3749	1.705e-22	0.400672	0.390125
NCU01793	NCU01793	28.0957	27.4364	27.4677	27.492	27.2866	27.7627	26.7679	27.1124	6.0727e-105	0.734367	0.390581
NCU08964	NCU08964	31.4024	30.7887	30.7073	30.9106	30.662	31.053	30.0223	30.5025	8.539e-131	0.725968	0.392321
NCU10044	NCU10044	30.8968	30.4813	30.3782	30.6163	29.9784	30.2885	30.2419	30.2932	0	1.5679	0.392667
NCU01552	NCU01552	31.2433	31.2383	31.2599	31.0381	30.9869	30.9016	30.7937	30.5258	5.6306e-72	1.87811	0.392889
NCU00413	NCU00413	32.5173	32.1663	32.0104	32.0976	31.7592	32.3221	31.3873	31.7475	1.4785e-283	0.894694	0.393891
NCU00592	NCU00592	24.1927	25.3271	24.2068	24.3981	23.8621	23.6282	24.1655	24.8845	8.3e-24	0.466617	0.396114
NCU02104	NCU02104	25.8546	25.629	25.445	25.6256	25.0593	25.0312	25.3567	25.5202	3.3358e-22	1.46821	0.396713
NCU02548	NCU02548	26.2372	25.828	25.5785	25.5491	25.5555	25.7473	24.9087	25.3861	1.2281e-31	0.83138	0.398788
NCU00301	NCU00301	25.4604	25.8053	27.6942	27.9333	27.3734	26.3242	25.587	26.0061	3.8361e-159	0.215911	0.400602
NCU06101	NCU06101	20.8042	21.6468	25.7972	19.6694	21.7819	21.7889	21.1851	21.5564	2.3393e-08	0.110613	0.401332
NCU01772	NCU01772	28.8404	27.9484	27.6657	27.9596	28.0203	27.6908	27.5725	27.5245	0	0.700806	0.401509
NCU03302	NCU03302	30.6705	30.6713	30.5627	30.6116	30.4642	30.3906	30.1666	29.8859	2.4603e-27	1.63713	0.402157
NCU05554	NCU05554	32.9534	32.3543	32.4041	32.193	32.1004	32.5736	31.6417	31.9786	2.6553e-251	0.784904	0.402583
NCU00105	NCU00105	24.8151	24.0557	24.3818	24.4143	24.0587	23.9859	23.5943	24.4117	5.0727e-14	0.894126	0.404062
NCU02435	NCU02435	33.1416	32.9502	33.1602	33.1931	32.6052	32.947	32.8641	32.4106	7.9573e-181	1.62661	0.404585
NCU06542	NCU06542	27.0861	26.3673	26.6596	26.9786	26.6339	26.4684	26.1091	26.2592	2.1563e-19	1.05339	0.405258
NCU03988	NCU03988	30.2719	30.1702	30.0548	30.1077	29.6393	30.0356	29.5792	29.7166	2.142e-262	1.97194	0.408472
NCU04779	NCU04779	32.2651	31.6852	31.5978	31.5202	31.4777	31.7986	30.8633	31.2869	2.4226e-231	0.786181	0.410449
NCU04553;NCU05995	NCU04553	28.989	28.5282	28.8607	28.6333	29.0685	28.5352	28.0395	27.7227	1.2495e-74	0.626679	0.411336
NCU05714	NCU05714	28.4712	27.9723	27.8339	27.8604	27.6879	28.2053	27.2075	27.3782	1.5581e-101	0.774104	0.414736
NCU03876	NCU03876	25.109	24.4779	26.6975	24.272	24.8533	24.4069	24.8329	24.8017	1.721e-36	0.3136	0.415371
NCU11294	NCU11294	23.5766	23.6674	23.2496	23.4793	22.7459	23.5201	23.4774	22.5527	9.2594e-18	0.785763	0.419179
NCU02437	NCU02437	31.8539	31.5401	32.0104	32.1598	31.4871	31.5783	31.674	31.1344	3.302e-192	1.26345	0.422588
NCU02813	NCU02813	24.7499	24.7534	26.614	24.7628	25.0899	24.4533	24.7711	24.8666	8.1287e-38	0.383991	0.424782
NCU02687	NCU02687	30.4703	30.0627	30.0368	30.1065	29.1809	29.7415	29.8739	30.172	0	0.942777	0.427007
NCU06110	NCU06110	29.7957	29.5265	31.5377	29.8479	30.9003	29.6715	28.8343	29.5864	8.8936e-293	0.284178	0.428813
NCU08121	NCU08121	28.3573	28.0004	27.9878	28.058	27.7288	28.3037	27.262	27.3857	2.6552e-78	0.872758	0.430811
NCU06205	NCU06205	22.2319	21.7489	22.2589	22.1109	22.087	20.1263	22.4484	21.9459	2.1661e-06	0.352155	0.435766
NCU00727	NCU00727	27.8455	27.7879	27.7814	28.0162	27.1988	27.4512	27.3988	27.6373	2.6907e-110	2.21376	0.436189
NCU11197	NCU11197	28.364	27.3364	26.8803	26.8995	26.7163	27.3791	26.7685	26.8692	1.257e-41	0.532478	0.436784
NCU08598	NCU08598	21.4544	20.4529	21.419	21.0618	22.6039	20.0509	20.2579	19.7267	4.9463e-08	0.256787	0.437178
NCU04159	NCU04159	26.8744	27.4477	27.2826	26.8421	26.5913	27.531	26.3053	26.2619	1.4278e-47	0.632229	0.439308
NCU11379	NCU11379	23.5166	22.5317	22.7758	23.1563	22.8874	22.9775	22.467	21.8885	1.0671e-10	0.638329	0.440035
NCU03500	NCU03500	23.3518	22.3745	22.6188	22.983	23.1193	20.3058	22.8602	23.2704	2.8253e-11	0.24655	0.443112
NCU02438	NCU02438	25.1382	25.1774	24.6437	24.5514	24.0719	25.2102	24.1615	24.286	1.9982e-16	0.698686	0.445297
NCU00734	NCU00734	24.7231	23.8339	24.2762	23.9353	23.9888	24.1252	23.3709	23.451	3.6454e-14	0.830315	0.458148
NCU07014	NCU07014	29.4673	29.1557	29.1206	29.3979	29.2664	29.0295	28.8308	28.1634	1.1902e-56	0.934364	0.462829
NCU04273	NCU04273	26.9807	27.2208	26.8509	26.9795	26.0125	26.7636	26.8043	26.5629	3.7371e-155	1.26478	0.472138
NCU03338	NCU03338	27.0915	26.6189	26.5249	26.7304	26.1754	26.2544	26.2601	26.3755	6.7211e-72	1.96241	0.475062
NCU01221	NCU01221	32.273	31.7216	31.7245	31.8692	31.5657	31.7421	31.0458	31.3053	2.8487e-89	1.27921	0.482375
NCU06838	NCU06838	27.7214	27.2984	27.1626	27.3498	26.8629	26.9317	26.9213	26.8868	1.0762e-64	2.14841	0.482383
NCU03537	NCU03537	26.254	26.0376	25.736	26.1298	25.5529	25.4023	25.3917	25.8515	1.2742e-63	1.72123	0.489738
NCU08502	NCU08502	32.8	32.3917	32.3445	32.2863	31.9332	32.429	31.5123	31.9748	7.6049e-248	1.1746	0.493285
NCU07380	NCU07380	24.2422	23.6825	26.1792	23.8522	24.2459	23.7422	24.0403	23.9536	2.9783e-18	0.365427	0.493523
NCU06446	NCU06446	22.043	21.2325	23.0978	21.5712	21.8479	20.8794	21.6509	21.59	2.3547e-05	0.492082	0.494055
NCU00366	NCU00366	26.6903	26.0836	27.964	26.1387	26.0737	26.4164	26.1633	26.227	4.6351e-56	0.518679	0.499048
NCU02546	NCU02546	23.5343	24.2065	25.1712	24.9181	25.0411	24.6187	23.4158	22.7572	7.4604e-19	0.329913	0.499308
NCU03124	NCU03124	27.9312	27.3997	28.0657	27.3756	27.6	27.6189	26.4846	27.0242	0	0.780665	0.511122
NCU00043	NCU00043	27.3255	26.5849	26.8809	26.5672	26.5881	26.6794	26.0042	26.039	5.4686e-143	1.05785	0.511966
NCU07885	NCU07885	25.3244	24.9352	24.8942	25.0355	24.4433	24.3581	24.5119	24.8225	1.5626e-11	1.97663	0.513381
NCU03653	NCU03653	29.0517	28.548	28.6204	28.5286	28.3025	28.6878	27.7156	27.9878	1.6084e-95	1.1042	0.513802
NCU09109	NCU09109	30.2356	29.8985	30.1433	30.2979	30.042	29.462	29.6036	29.4114	2.2572e-120	1.65277	0.514071
NCU02405	NCU02405	27.3639	26.1719	26.4908	25.9949	26.0246	26.0715	26.1367	25.7266	4.6587e-29	0.808865	0.515517
NCU08850	NCU08850	28.2464	27.9631	28.043	28.2282	27.8574	27.9642	27.9553	26.6371	1.8288e-123	0.772188	0.51666
NCU02366	NCU02366	21.8495	21.9996	24.8622	24.9415	25.8208	21.3361	22.561	21.8666	1.1548e-20	0.148962	0.517082
NCU01554	NCU01554	27.7027	27.033	26.9539	26.9309	26.6992	26.8174	26.5401	26.471	3.3927e-220	1.40204	0.523203
NCU02428	NCU02428	29.7484	29.0645	29.3331	29.2031	29.0272	29.3274	28.2246	28.6655	9.1269e-202	0.961774	0.526064
NCU05889	NCU05889	25.9501	25.919	27.8508	25.3667	26.0133	25.5008	25.8081	25.6572	8.7902e-66	0.42204	0.526801
NCU00077	NCU00077	23.9608	22.8041	23.1839	24.8067	23.3586	23.1859	23.1006	22.9947	2.9023e-20	0.545775	0.528896
NCU05235	NCU05235	27.9974	27.4925	27.4824	27.6822	26.9506	27.7441	26.6679	27.1624	6.7526e-178	1.0732	0.532373
NCU06940	NCU06940	23.9755	23.5729	23.7447	23.995	23.1328	23.8795	23.1824	22.9638	1.2713e-12	1.24837	0.532386
NCU07562	NCU07562	29.947	29.7339	29.9341	30.0634	29.3456	29.6418	29.5372	29.0165	1.32e-54	1.88231	0.53434
NCU05804	NCU05804	32.6198	32.2609	32.1723	32.1205	31.8635	32.1422	31.3279	31.6871	0	1.41102	0.538246
NCU07903	NCU07903	28.1432	27.6989	27.4037	27.3276	27.2122	27.6835	26.5581	26.966	1.6281e-14	0.913382	0.53843
NCU04552	NCU04552	28.3996	27.9617	27.6838	27.8935	27.4032	27.6566	27.4392	27.2539	7.6176e-35	1.71923	0.546458
NCU11088	NCU11088	25.8826	24.8746	24.9017	24.9144	24.6274	24.6783	24.6439	24.3818	7.1176e-07	1.14935	0.560492
NCU11297	NCU11297	29.1838	28.6603	28.6282	28.602	28.3211	28.8099	27.6833	27.9879	4.5065e-105	1.05837	0.568045
NCU00211	NCU00211	26.4701	26.504	26.1155	26.5855	26.0778	26.0688	25.7962	25.4519	2.6953e-37	1.70817	0.570109
NCU00635	NCU00635	25.091	24.6321	27.8701	24.6	25.7526	24.3801	24.8584	24.8688	6.7112e-106	0.292551	0.583342
NCU01635	NCU01635	31.7561	31.2786	31.2785	31.4714	31.0275	30.9212	30.835	30.6639	1.2751e-73	2.28294	0.584245
NCU08500	NCU08500	31.5503	30.9924	31.0358	31.1282	30.5463	31.0492	30.1676	30.6059	4.4498e-146	1.41522	0.584418
NCU07489	NCU07489	23.956	23.2193	23.6188	23.3879	23.2627	23.2119	22.6571	22.707	5.6529e-21	1.38238	0.585819
NCU06450	NCU06450	27.4332	26.5481	26.6847	26.5953	26.183	26.7599	25.7585	26.1823	3.8095e-43	1.05403	0.594403
NCU02236	NCU02236	26.9429	26.4877	26.5492	26.5753	26.1652	25.7915	26.0099	26.2038	1.2784e-44	2.28504	0.596181
NCU09269	NCU09269	30.7242	30.2395	30.2579	30.4213	29.9523	30.2417	29.4008	29.6527	5.5179e-112	1.50491	0.598836
NCU06279	NCU06279	25.8785	24.931	27.2922	25.2976	25.6369	25.0518	25.0451	25.2566	1.0449e-84	0.515666	0.602218
NCU00925	NCU00925	22.916	23.915	24.9598	24.744	23.4942	24.7607	23.2778	22.5896	2.3283e-10	0.410733	0.603081
NCU01245	NCU01245	28.1097	27.7219	27.5923	28.02	26.9507	27.0419	27.3429	27.6034	6.4649e-109	1.76046	0.626253
NCU03572	NCU03572	23.9092	23.5492	22.7747	23.1843	22.8453	22.541	22.8188	22.6786	4.6381e-41	1.33273	0.633449
NCU08277	NCU08277	28.748	28.2996	29.0018	28.3108	28.3404	28.6874	27.3163	27.4544	6.8502e-143	0.854616	0.640418
NCU07041	NCU07041	27.9725	27.2466	27.3794	27.3948	27.2397	27.7431	25.7899	26.6533	4.2915e-90	0.691903	0.641801
NCU00337	NCU00337	26.7073	26.0419	26.0009	26.0699	26.1852	26.3239	25.948	23.7863	1.3813e-44	0.47016	0.644164
NCU03148	NCU03148	25.922	25.3522	27.4211	25.6062	25.6298	25.3376	25.3831	25.3739	7.7578e-73	0.661505	0.644276
NCU02605	NCU02605	28.966	28.521	28.5905	28.824	28.5004	28.0557	28.251	27.4947	5.9771e-83	1.47018	0.64996
NCU02795	NCU02795	25.0892	24.4487	24.2817	24.5257	23.788	24.098	23.6882	24.164	2.6837e-15	1.67635	0.65177
NCU08030	NCU08030	30.6955	29.9786	30.0616	30.3291	29.9017	29.626	29.6426	29.2841	5.4916e-215	1.71944	0.652592
NCU01634;NCU00212	NCU01634;NCU00212	33.0973	32.6225	32.8521	32.9483	32.2757	32.2019	32.2945	32.1272	3.4082e-139	3.07004	0.6552
NCU07166	NCU07166	28.7912	29.3634	28.9872	29.1863	27.2111	29.2371	28.5576	28.6902	8.4301e-160	0.716778	0.658008
NCU05602	NCU05602	24.482	24.2542	24.4133	24.0879	23.5698	24.1902	23.5303	23.2995	4.182e-21	1.70599	0.661937
NCU01021	NCU01021	25.769	24.3007	27.3282	24.4025	25.0286	24.23	25.3425	24.513	3.2069e-76	0.390768	0.671571
NCU01362	NCU01362	25.4967	26.4284	25.2326	26.3879	24.9557	25.4043	25.1842	25.2725	1.0721e-69	1.11221	0.682233
NCU00723	NCU00723	23.6192	22.9913	22.9102	22.888	22.7477	22.8174	22.8789	21.209	2.5604e-05	0.777217	0.688901
NCU11272	NCU11272	25.3924	24.8683	24.9421	24.8481	24.733	25.0347	23.2795	24.2037	6.1453e-19	0.869209	0.700024
NCU04814	NCU04814	26.841	26.5714	26.8658	26.9386	26.275	26.4276	26.3045	25.3484	4.5563e-157	1.46829	0.715306
NCU01854	NCU01854	26.957	26.3829	26.1568	26.396	25.7132	26.1121	25.5267	25.6791	2.7312e-150	1.83156	0.715403
NCU05363	NCU05363	21.4334	23.7037	22.7725	21.8453	21.6091	20.1602	22.5775	22.5112	6.7974e-09	0.425026	0.724198
NCU06654	NCU06654	26.7979	27.1955	26.7913	26.9749	25.8461	26.655	26.218	26.0835	4.6563e-136	2.04546	0.739238
NCU03560	NCU03560	30.3519	29.7628	29.6368	29.9935	29.0437	29.0772	29.2597	29.4035	0	2.22499	0.740221
NCU00419	NCU00419	29.27	28.5947	28.6425	28.5995	28.0366	28.0554	28.3346	27.7131	1.1474e-79	1.92585	0.741772
NCU09995	NCU09995	30.4566	30.1774	30.5489	30.3445	29.9185	29.7709	29.463	29.3914	4.8882e-159	2.62072	0.745896
NCU06769	NCU06769	31.0802	30.6194	30.4798	30.7022	30.4178	30.7672	29.0892	29.6047	3.0055e-296	0.95326	0.750712
NCU02159	NCU02159	25.9581	25.9217	25.3329	25.6978	23.4712	25.491	25.2972	25.6219	1.3594e-57	0.70189	0.757312
NCU02208	NCU02208	20.2059	22.002	24.4965	23.9772	21.8872	22.0257	21.978	21.7417	1.3949e-27	0.329922	0.762218
NCU04243	NCU04243	23.9254	23.4279	23.3992	22.767	22.6816	23.3129	22.0215	22.4536	5.3655e-20	1.10906	0.762496
NCU09843	NCU09843	23.5419	23.0028	23.1811	23.0306	22.7571	21.1045	22.7975	22.9921	1.6313e-10	0.854642	0.776317
NCU10467	NCU10467	30.2713	29.8757	29.854	30.0753	29.5074	30.0539	28.4791	28.9232	0	1.14287	0.778198
NCU01785	NCU01785	27.414	27.1348	27.3344	27.5691	26.8461	26.6822	26.415	26.3924	3.9382e-42	2.81607	0.779127
NCU03050	NCU03050	24.8695	24.189	24.4881	24.19	24.546	24.2356	22.79	23.0334	1.8744e-56	0.847252	0.782866
NCU04362	NCU04362	23.7412	24.1219	23.5691	23.2156	23.5267	20.8137	23.5006	23.6744	6.7772e-37	0.501347	0.783072
NCU01776	NCU01776	27.9023	27.2521	27.7586	27.5176	26.68	27.065	26.5963	26.9503	2.5914e-84	2.31617	0.784741
NCU09707	NCU09707	25.5717	25.0259	27.4369	25.1075	25.3969	25.3194	24.6071	24.6757	1.2749e-60	0.622185	0.785717
NCU09488	NCU09488	27.4551	26.1955	28.1072	28.6659	28.1219	26.4429	26.1976	26.5033	5.2695e-239	0.5286	0.789478
NCU06539	NCU06539	27.6905	27.4578	27.442	27.6875	26.5838	26.7945	26.7432	26.9489	9.9865e-240	3.64516	0.801825
NCU06693	NCU06693	21.9258	21.6471	22.4139	21.8787	21.8599	20.1373	21.2991	21.354	1.6853e-08	1.04487	0.80382
NCU07070	NCU07070	30.4132	29.7537	30.0037	30.1303	29.4904	29.8295	29.8474	27.908	0	0.83971	0.806345
NCU01331	NCU01331	26.3023	25.2085	25.7779	25.3486	25.8806	25.4786	24.8914	23.1393	2.3318e-14	0.585076	0.811853
NCU08046	NCU08046	24.2192	23.9164	26.3645	23.9143	24.2547	24.1667	23.4139	23.2866	3.518e-133	0.606963	0.823143
NCU00591	NCU00591	27.2072	26.9141	26.6645	26.7908	25.9964	25.9494	26.1195	26.1536	1.3167e-114	3.25847	0.839414
NCU07656	NCU07656	28.7575	28.3232	28.1837	29.0294	28.0561	28.1852	26.8918	27.5874	1.3568e-58	1.35639	0.893274
NCU02127	NCU02127	26.606	26.4933	26.3972	26.6291	25.5633	25.4602	25.7308	25.6711	1.7621e-46	4.58834	0.925038
NCU07929	NCU07929	24.0382	24.6944	27.268	23.7159	24.1607	23.7829	23.872	24.1145	2.8548e-40	0.541491	0.946594
NCU06791	NCU06791	23.6226	22.8362	25.3752	26.2091	24.7046	23.2517	22.9486	23.2478	4.6243e-100	0.513222	0.972592
NCU02375	NCU02375	24.2345	23.7261	23.7238	23.8492	23.0568	22.8932	22.8326	22.8014	5.1917e-12	3.50573	0.987388
NCU05782;NCU06418	NCU05782	31.1087	30.6954	30.3395	30.8547	28.6347	29.6687	30.0732	30.6123	6.3943e-238	1.17631	1.00235
NCU00127	NCU00127	26.1011	26.2477	25.9255	26.2221	25.0006	25.0751	25.1106	25.2227	5.1903e-136	4.643	1.02182
NCU02578	NCU02578	23.0982	23.541	21.2768	23.7151	20.7618	22.4343	22.3385	21.8863	4.707e-21	0.765769	1.05254
NCU08919	NCU08919	28.0729	27.4619	27.234	27.5572	26.7445	26.5311	26.3799	26.3945	0	2.79668	1.06902
NCU04762	NCU04762	25.8154	25.277	25.2816	25.3053	24.5238	24.1865	24.1227	24.4626	4.9806e-75	3.24666	1.09594
NCU05433	NCU05433	23.2002	22.9336	22.7672	23.4081	22.3912	19.9008	22.4735	22.9939	2.7764e-06	0.799141	1.1374
NCU08003	NCU08003	22.9213	25.4278	25.6392	25.372	23.9974	24.9846	23.1239	22.601	1.0857e-61	0.67867	1.16335
NCU05800;REV__ NCU05800	NCU05800	31.0066	31.6833	31.3258	31.6786	29.7478	30.8758	29.8605	30.333	4.3284e-196	2.15206	1.21932
NCU00444	NCU00444	27.4924	27.2957	27.2705	27.6152	26.1794	26.5306	25.7429	26.1422	1.4024e-53	3.37979	1.2697
NCU00618	NCU00618	24.992	24.5388	26.5989	24.7936	26.3043	24.8808	24.5417	20.089	9.1542e-11	0.393828	1.27689
NCU03858	NCU03858	26.8191	26.9696	26.5856	26.7239	25.0395	25.9223	25.3408	25.5108	3.6072e-35	3.22419	1.32122
NCU04844	NCU04844	26.522	25.6528	25.9016	26.1816	24.5838	24.5423	24.6816	25.0692	1.1041e-53	3.03594	1.3453
NCU02555	NCU02555	29.0173	28.6084	28.5455	28.792	27.2817	27.4305	27.4165	27.4493	5.4844e-81	4.6824	1.34626
NCU06481	NCU06481	21.8245	24.1808	21.6286	22.7721	20.122	21.4875	21.6165	21.7008	7.8455e-43	1.02269	1.36982
NCU03178	NCU03178	25.0829	23.479	23.4528	23.5008	23.5259	23.6429	23.455	19.4112	4.3317e-08	0.580628	1.37012
NCU03206	NCU03206	27.5314	27.3852	27.378	27.5715	25.5278	26.6327	26.08	26.0434	1.445e-51	3.03	1.39557
NCU03482	NCU03482	30.7072	30.0229	30.0705	30.2699	28.7832	28.891	28.765	28.9937	0	3.85377	1.40938
NCU06854	NCU06854	31.4389	30.9744	30.7885	31.0377	29.4216	29.6953	29.5227	29.7514	0	4.0653	1.46213
NCU07954	NCU07954	21.2589	21.1563	27.1305	21.3872	21.8788	21.0706	21.143	20.7179	3.8622e-25	0.464827	1.53063
NCU01410	NCU01410	26.9103	27.2674	27.0035	26.7009	25.0053	25.8499	25.3678	25.3413	2.3616e-45	3.54658	1.57945
NCU06679	NCU06679	25.8696	25.3069	25.1593	25.2725	23.7585	23.9925	23.4085	23.8991	5.5238e-41	3.69747	1.63743
NCU01534	NCU01534	24.9024	23.2767	23.4366	25.2621	22.3951	22.5765	22.6545	22.6841	9.5055e-09	1.74545	1.64187
NCU06238	NCU06238	27.0019	26.7783	28.6133	29.1852	27.3782	25.7731	25.4898	25.6454	2.2535e-260	1.31413	1.82306
NCU00570	NCU00570	25.5684	25.3862	25.0439	25.662	24.795	24.5385	24.522	20.3392	2.5987e-69	0.87038	1.86645
NCU06395	NCU06395	27.5124	26.9879	26.988	26.9702	25.2543	25.7049	24.914	25.085	3.9066e-50	3.89418	1.87508
NCU07568	NCU07568	25.8337	27.3155	26.3404	25.8561	23.6616	25.9752	24.3853	23.7772	2.7169e-89	1.60201	1.88663
NCU06394	NCU06394	25.9516	25.8854	27.1902	28.2807	24.5568	24.9996	24.8357	24.8216	9.2329e-232	1.89474	2.02351
NCU04665	NCU04665	25.6128	25.1268	24.8572	23.8574	21.5762	21.9772	21.3681	21.7002	2.7234e-10	3.75069	3.2081
NCU07855	NCU07855	30.899	31.0945	30.7124	30.9621	26.8507	27.5029	27.4684	27.6086	2.3408e-186	5.83806	3.55939
NCU08550	NCU08550	30.8724	30.4317	30.1955	30.4842	25.8543	26.0018	25.7018	26.0435	1.5798e-130	6.92262	4.59561

## Sheet: cloned_sequences
Table S2: Sequence of the cloned coding sequences from N. crassa by cDNA synthesis of its mRNA.
neurospora ORF	nt sequence	ORF length (nt)	protein sequence	protein size (kD)
NCU01991	atgacgggacgcgggagaggtcgtcctggcacgcggcaacaacaaccggccgagggaacgacggttgctgtccggcgtaccatgcgtctccagcagcaatctccgccacctactcaaggggagcaggcagagcagcaccagctccagcaacagcaacagcaacagcaggttcaggatgctcagattgacccagctatcactggtgctcaggaattagggatgcctcctcctcccgtcccagccccgaaaggccaaagtaaggattctgagcaggccttcgttgaagttgcccgtcgaagcacgcgccgtgatgctcgtgctgggagcatggtgagcgttaatagcgttctcacccgtgtctctggcacggacgccatctcctctcagccagaaacccca…	2532	MTGRGRGRPGTRQQQPAEGTTVAVRRTMRLQQQSPPPTQGEQAEQHQLQQQQQQQQVQDAQIDPAITGAQELGMPPPPVPAPKGQSKDSEQAFVEVARRSTRRDARAGSMVSVNSVLTRVSGTDAISSQPETPSFALRRGTSTSFTGAPARGVSIDTVSELGRTPARRGKERLLMSRMLPHLFASADKLFTLLATIHPQQRDPDEQAALEEEFEMYRSRYISNNSEPSINLKHVLSAMEVDPNSPAGSDACKTVTLANFATMFDRIDVIQQGKTEDDLADLQVCDDIIAQSLVVDGVENSALLKPEDIMTIVVEIRTLLFMLTLQNFEAQNQLPVSRSEILADTFCQGVPSVEAVEDFKQGNKDALPLRLVPGIDPNGDPWHKEGYITRLQSICGCLPN…	91.82
NCU02128	atggctaccatcgagccacggcttatgcacctctcaaccgtacttaacactcagcaagccgacagcccttcacctatacagctcggtcctataacggcccccgtgaacagcaactcgctctatttacctaccctgccccgcgatgctggacaacaaccacaaccacaacaaccacaacaacaacaacaacaacagcagcagcaacaacagcagcagcagcagagaaccgacaagcaactgccgactctgccaccgattcacacgctcagtaacgagtctatgaccaagcagacgcccaggatagacccgttcgcaagcgattctgccgctcgccaccctccttcgagttattcactccaattgctactttcatcaaactccccagagacaagcagcacg…	1878	MATIEPRLMHLSTVLNTQQADSPSPIQLGPITAPVNSNSLYLPTLPRDAGQQPQPQQPQQQQQQQQQQQQQQQQRTDKQLPTLPPIHTLSNESMTKQTPRIDPFASDSAARHPPSSYSLQLLLSSNSPETSSTPLSLRRPAGDHPDALQDAYNKKRQRALAAKDDYVQLPQPLKKQKSTQEVVLQQVVTVPPILNGLHEPPPNPNASRFPPILSGVVDHEAPRISGYMHDLSPPTHVPASATTTPPAEWSITSPPPTDGDKTSGGAKAKRRAAKPRRKWSDEETNNLLLGVSRHGVGKWTTILEDPDYKFNDRTAGDLKDRFRTCCPEELRGGSGKRSPAADKSTSGEPSTHMNSRHKNGLSLDALLSNPEAGPSDKDRGDSDSAPAKQRKSRAHRKKM…	68.66
NCU02404	atgactggccaaggtgcgcctgctggaggacaaggaattggctacaccggaccacctcatcgaactttcgaagaccgcgccgctcatcgagaacaagtcatgaacaacattcgggaaacgtcgcagcaggaccgccgcgtctacgtcggcaatttgtcctacgatgttaaatggcaccacctcaaggattttatgagacaggctggagaggtgctctatgccgatgtgttgctgcttcctaatggaatgtcgaagggatgcggaattgtggaatatgcgaccagggagcaagctcaaaacgccgttgctaccctgagcaaccagaaccttatgggcagacttgtctatgttcgcgaggaccgtgaggccgagcctcgttttggacctcctggaggaggt…	1302	MTGQGAPAGGQGIGYTGPPHRTFEDRAAHREQVMNNIRETSQQDRRVYVGNLSYDVKWHHLKDFMRQAGEVLYADVLLLPNGMSKGCGIVEYATREQAQNAVATLSNQNLMGRLVYVREDREAEPRFGPPGGGANRGGFGGGMGPNGYGAVPGHAGPGGFGGGPMAGGGGRQIYVSNLPYNVGWQDLKDLFRQAARNGGVIRADVHIGPDGRPKGSGIVVFETPDDARNAIQQFNGYDWQGRMLEVREDRFAGANMGPGGFGGRGGFGGGRGAFGGFGRGGFGGGRGGFGGGFGGRGGFGGAPGGPPSFDANQPAAQPNPFTDFATSGTERSEIIYVRNLPWSTSNEDLVELFSTIGKVEQAEIQYEPSGRSRGSGVVRFDNADTADTAIQKFQGYQYG…	45.66
NCU02644	atggttgtctcctctatgcagcatcacccccatcaccagcagcagggtcctgttcctccccatctacaacactcgagaccctcgagcattgtgcaccagcagcatcacaacccggcacctcagcaaccgcctcaacaccagagtgcctattcctcgggccactctgtctatcagcagccgcctcaggccaacaacactcaggatcatctgccttactacccgcatcccagtccctacagcacccctggcgcgacaagcggatatacatccgcagataccggagacatgatggccacgtcgataaggcctccctacccgcctatgacctcttatcatacccctcaatcgaactcgccagcatcggtcgcgtcgccttcggggcatgatcagcaaaggagt…	2274	MVVSSMQHHPHHQQQGPVPPHLQHSRPSSIVHQQHHNPAPQQPPQHQSAYSSGHSVYQQPPQANNTQDHLPYYPHPSPYSTPGATSGYTSADTGDMMATSIRPPYPPMTSYHTPQSNSPASVASPSGHDQQRSIYGQAPSQLHQQSMYYGAPQHPQYSSMPAQTAPSPYAQHAQQSHQSIASQPSMMMSHTAPQHQTSHQATLNAQAGMATVSPRQGKIETQHGMNHQMQRNNAPVPLAGGAPSTTPQNGTTPTGSASGVNPNAAPGPIPATTPLVVRQDQNGVQWIAFEYSRDRVKMEYTIRCDVESVNQDELSPEFKTENCVYPRACCPKEQYRGNRLQYETECNTVGWALAQLNPPLRGKRGLIQRAVDSWRNSNQDPRLRSRRVRRMAKMNHRNK…	83.27
NCU03830	atggaggacaacaggggccagaggaggcagaacgagccgcctattcatggcgcgcccaacccgcgctaccaccagtcgctgcatgactcgacgcagcagcggaggtcttttgctggcgcgcagggggataggtaccgggctgcacctcttacatcttcgccatcaggagcggccagaggaatgagcggttcggctggctacagcggttattatcaagagccctcggcggcgggatttcccacgaccgccatgccccagggcgcgatgagttatcaccacggaccgtctgactatggccagcctgatacacggcaaactcaaggcttcgctagcacttacaatccaaatgctctgatgtataacgtaccccaaggcgccgggccacagagcaccacggta…	1149	MEDNRGQRRQNEPPIHGAPNPRYHQSLHDSTQQRRSFAGAQGDRYRAAPLTSSPSGAARGMSGSAGYSGYYQEPSAAGFPTTAMPQGAMSYHHGPSDYGQPDTRQTQGFASTYNPNALMYNVPQGAGPQSTTVYDTSQQFPQRQPATLQMMATDVTAPYFSSEPTNTAAATALQAQTGPSSAQVYGQSSMPGYSSGGMTGMGGMNAQATSTSDVRMEDDYPAGGTLDHAYASYQTALKEIFQNIQNGVLATASDSLIRVSDWLLSHVADLGLTSDDQSLHGDRIKLWNDFNHAWLGMLQRQKEMTESGQQPQRSQSVISAEGLKKMGKELIRLCDSIERHGLVDYQYGVWEEQIIEILTECLNVYEPTESSGDDSVAPDSQRR-	41.65
NCU05718	atggcatccagcaaccccaacatcaatggaaccggcgccaacagctccacacgtattgtcaccaatggtgccgacggcccacaacaagaagaagaagaaacccagatgaacctcgacgccacaacctgggaccagatcatggccaagtactgggcctccactgccgccaaccgcgaacgcgaagacgccgagctgcgcgaggcctttgcccgagaggaacgtgaactagctgatcgccagctaaagctcggtcaagagcgggtcaagctgctggagcaactcaaagctattgaccagcaatggacggagatcgaggcgcagaggaagaccaaggagaaggatcagaagaggaggtgtgagacgattcgagaggagagggagagggacgatgagttgaag…	2802	MASSNPNINGTGANSSTRIVTNGADGPQQEEEETQMNLDATTWDQIMAKYWASTAANREREDAELREAFAREERELADRQLKLGQERVKLLEQLKAIDQQWTEIEAQRKTKEKDQKRRCETIREERERDDELKRSWFEENRRKAASGEKGQDPAGLAMLAKKAQGVAAVAGGELCNGSGSTSGLSSQRETPLREEAQQRQRHALPSRPREGGRTPSEEHDRAQELQQQLRNEQQQQKERTENGLDGKAVDMDKLPKVYNGAGTCVGHVRPINLRNHLTMHIQQQPIKRHVQTRQGRNFTAETLETIYEPSDKKGAKWLSCWIQATGHVQETPCASCTTRQGVFPQCIILDAEGFPRCGNCEWNRQGCSGASKHADHEMAEASPKAGNGEVAQEAPVVTS…	104.86
NCU07846	atgtcacaccataccaacagcacgacgaataacacggaccgtactccccccgagtactctcactcagaacaagcacctggccccgtgccttacacaacacagcaggaaggacgccctcccgtctacccagccgcccctgcccccggccaaccctacccggccccgtctggaacccccgcctctgaatacggctactcgggccaccgtggaagtaccagtttcccagacacgatgatgggatatcgctcctcccagagccaccccagcaatggcgtcccttcgtccaacagcatgtcgggtcctggacacgcctatcctcatccggcctattcatcctacgcgcctcctcctcccgacgtcaccagcccataccagcacagcggtcccagcgcagggctc…	993	MSHHTNSTTNNTDRTPPEYSHSEQAPGPVPYTTQQEGRPPVYPAAPAPGQPYPAPSGTPASEYGYSGHRGSTSFPDTMMGYRSSQSHPSNGVPSSNSMSGPGHAYPHPAYSSYAPPPPDVTSPYQHSGPSAGLYAQPRPDWATYQQNGPMQGHAVFPPTHSPAPAQTRQNQVYSFVPIPGSTQHKRPRRRFEEIERMYKCGWNGCEKAYGTLNHLNAHVTMQSHGTKRTPEEFKEIRKEWKARKKEEEAQRKAAEERARAASTSQSTQSTDNSSYAARGAVQLPPIGSNTPVSQYPLPEYNGPAYQNYPPGSGSPYHPNGYSTAQHANGQA-	36.12

## Sheet: primers
Table S3: Primers used in this study.
Telomere pulldown
TTAGGG_for	ttagggttagggttagggttagggttagggttagggttagggttagggttagggttaggg
TTAGGG_rev	aaccctaaccctaaccctaaccctaaccctaaccctaaccctaaccctaaccctaaccct
GTGAGT_for	gtgagtgtgagtgtgagtgtgagtgtgagtgtgagtgtgagtgtgagtgtgagtgtgagt
GTGAGT_rev	acactcacactcacactcacactcacactcacactcacactcacactcacactcacactc
Competitors
ssTTAGGG	ttagggttagggttagggttagggttagggttagggttagggttagggttagggttaggg
ssCONTROL	gtcgatgggaccgaccagaatcatgcaagtgcgtaagatagtcgcgggccgggcatg
NCU cloning into pCR8 and sequencing
NCU02404_for2	atgactggccaaggtgcgcctg
NCU02404_rev	ttacatgatctgatcttgtgtcag
NCU05718_for	atggcatccagcaaccccaacatc
NCU05718_rev	tcatgggcaagcaaccatgggtag
NCU03830_for	atgatggaggacaacaggggccag
NCU03830_rev	tcagcggcgctgtgaatcaggggc
NCU01991_for	atgacgggacgcgggagaggtcg
NCU01991_rev	ctatgatgtggaagcagcttcta
NCU02644_for	atggttgtctcctctatgcagc
NCU02644_rev2	ttaagattcctcctccttcttg
NCU02182_for	atggctaccatcgagccacggctt
NCU02182_rev	tcagagagccctccgatgggcgga
NCU07846_for	atgtcacaccataccaacagcacg
NCU07846_rev	ctaagcctgcccattggcatgttg
NCU07735_for	atgtctgctgtcgtggagaaaatc
NCU07735_rev	ttaagcagaggcagtgacagcag
NCU02404_SEQ1	ggttttggtggcggcatgggc
NCU05718_SEQ1	gtcggcctagggaaggcggtag
NCU05718_SEQ2	gaagaccgcgaaggtggttag
NCU05718_SEQ3	cacgaagagctgggcgataag
NCU01991_SEQ1	attgatacagtttccgagctg
NCU01991_SEQ2	cgtaagccggtcggagatat
NCU01991_SEQ3	aggatatcttcggaagacccca
NCU02644_SEQ1	agcctctcagcccagcatgatg
NCU02644_SEQ2	agaggcaagagagggctcat
NCU02644_SEQ3	tcatatcccaacggtgcgcc
NCU02644_SEQ4	gtttaccctcgctcgtactt
NCU02182_SEQ1	agaggtggttcttcaacaag
NCU02182_SEQ2	gcttgtcgctggatgctctc
NCU07846_SEQ1	acgatgatgggatatcgctcctc
Cloning into pCoofy
pCoofy1-NCU05718-5'	aagttctgttccaggggcccatggcatccagcaacccc
pCoofy1-NCU05718-3'	ccccagaacatcaggttaatggcgtcagaaatcagaaaatacgtacgcagtactcc
pCoofy1-NCU03830-5'	aagttctgttccaggggcccatgatggaggacaacaggggc
pCoofy1-NCU03830-3'	ccccagaacatcaggttaatggcgtcagcggcgctgtgaatc
pCoofy1-NCU02404-5'	aagttctgttccaggggcccatgactggccaaggtgcg
pCoofy1-NCU02404-3'	ccccagaacatcaggttaatggcgttacatgatctgatcttgtgtcaggccac
pCoofy1-NCU01991-5'	aagttctgttccaggggcccatgacgggacgcggg
pCoofy1-NCU01991-3'	ccccagaacatcaggttaatggcgctatgatgtggaagcagcttctatcgc
pCoofy1-NCU02644-5'	aagttctgttccaggggcccatggttgtctcctctatgcagcatc
pCoofy1-NCU02644-3'	ccccagaacatcaggttaatggcgttaggccatctggtgaaacataccg
pCoofy1-NCU02182-5'	aagttctgttccaggggcccatggctaccatcgagccac
pCoofy1-NCU02182-3'	ccccagaacatcaggttaatggcgtcagagagccctccgatgg
pCoofy1-NCU07846-5'	aagttctgttccaggggcccatgtcacaccataccaacagcacg
pCoofy1-NCU07846-3'	ccccagaacatcaggttaatggcgctaagcctgcccattggcatg
